# Supplementary material for: Tetra­kis-μ-l-alanine-κ8 O:O′-bis­[tetra­aqua­terbium(III)] hexa­perchlorate
Source: Acta Crystallogr Sect E Struct Rep Online. 2010 Jan 23;66(Pt 2):m193–4. doi: 10.1107/S1600536810002448 (PMC2979733; doi:10.1107/S1600536810002448)
Supplement: Supplementary file 1 [file e-66-0m193-sup1.cif]

##############################################################################
###                                                                        ###
###        Electronic paper (Acta Crystallographica Section E)             ###
###                                                                        ###
##############################################################################
#                                                                            #
# This CIF contains the data in a paper accepted for publication in Acta     #
# Crystallographica Section E. It conforms to the requirements of Notes      #
# for Authors for Section E, and has been peer reviewed under the auspices   #
# of the IUCr Commission on Journals.                                        #
#                                                                            #
# Full details of the Crystallographic Information File format               #
# are given in the paper "The Crystallographic Information File (CIF):       #
# a New Standard Archive File for Crystallography" by S. R. Hall, F. H.      #
# Allen and I. D. Brown [Acta Cryst. (1991), A47, 655-685].                  #
#                                                                            #
# The current version of the core CIF dictionary is obtainable from          #
# ftp://ftp.iucr.org/pub/cif_core.dic. The current version number is 2.4.    #
#                                                                            #
# Software is freely available for graphical display of the structure(s) in  #
# this CIF.  For information consult the CIF home page http://www.iucr.org/  #
# cif/home.html                                                              #
#                                                                            #
# This file may be used for bona fide research purposes within the           #
# scientific community so long as proper attribution is given to the journal # 
# article from which it was obtained.                                        #
#                                                                            #
##############################################################################
                                             
data_global
_audit_creation_method     'PLATON <TABLE ACC> option'
_journal_date_recd_electronic     2010-01-11
_journal_date_accepted     2010-01-19
_journal_name_full     'Acta Crystallographica, Section E'
_journal_year     2010
_journal_volume     66
_journal_issue      2
_journal_page_first     m193
_journal_page_last     m194
_journal_paper_category     QM
_journal_coeditor_code     CV2689
_publ_contact_author_name
;
 'Dr. Deepak Chopra'
;
_publ_contact_author_address
;
 Indian Institute of Science Education and Research,
 ITI (Gas Rahat Building)
 Bhopal 462023
;
_publ_contact_author_email     dchopra@iiserbhopal.ac.in
_publ_contact_author_fax     '(91) 0755 4092 321'
_publ_contact_author_phone     '(91) 0755 4092 392'
_publ_section_title
;
Tetrakis-\m-L-alanine-\k^8^<i>O</i>:<i>O</i>'-bis[tetraaquaterbium(III)]
hexaperchlorate
;
loop_
    _publ_author_name
    _publ_author_address
    'Musa E. Mohamed'
;
School of Chemistry
University of KwaZulu-Natal
Durban 4000
South Africa
;
    'Deepak Chopra'
;
Department of Chemistry
Indian Institute of Science Education and Research
Bhopal 462 023
India
;
    'K. N. Venugopal'
;
Department of Pharmaceutical Chemistry,
Al-Ameen College of Pharmacy,
Bangalore 560 027, Karnataka
India
;
    'Thavendran Govender'
;
School of Pharmacy and Pharmacology
University of KwaZulu-Natal
Durban 4000, South Africa
;
    'Hendrik G. Kruger'
;
School of Chemistry
University of KwaZulu-Natal
Durban 4000
South Africa
;
    'Glenn E. M. Maguire'
;
School of Chemistry
University of KwaZulu-Natal
Durban 4000
South Africa
;
data_I
_audit_creation_method     SHELXL-97
_chemical_name_systematic
;
Tetrakis-\m-L-alanine-\k^8^<i>O</i>:<i>O</i>'-bis[tetraaquaterbium(III)]
hexaperchlorate
;
_chemical_name_common     ?
_chemical_formula_moiety     'C12 H44 N4 O16 Tb2 6+, 6(Cl O4 -)'
_chemical_formula_sum     'C12 H44 Cl6 N4 O40 Tb2'
_chemical_formula_iupac     '[Tb2 (C3 H7 N O2)4 (H2 O)8] (Cl O4)6'
_chemical_formula_weight     1415.05
_chemical_melting_point     ?
_symmetry_cell_setting     Triclinic
_symmetry_space_group_name_H-M     'P 1'
_symmetry_space_group_name_Hall     'P 1'
loop_
    _symmetry_equiv_pos_as_xyz
    'x, y, z'
_cell_length_a     10.7703(3)
_cell_length_b     10.7766(2)
_cell_length_c     11.3521(3)
_cell_angle_alpha     79.345(2)
_cell_angle_beta     65.390(3)
_cell_angle_gamma     67.658(2)
_cell_volume     1107.44(5)
_cell_formula_units_Z     1
_cell_measurement_reflns_used     665
_cell_measurement_theta_min     1.7
_cell_measurement_theta_max     25.9
_cell_measurement_temperature     100(2)
_exptl_crystal_description     block
_exptl_crystal_colour     colourless
_exptl_crystal_size_max     0.40
_exptl_crystal_size_mid     0.40
_exptl_crystal_size_min     0.40
_exptl_crystal_density_diffrn     2.122
_exptl_crystal_density_meas     ?
_exptl_crystal_density_method     'not measured'
_exptl_crystal_F_000     696
_exptl_absorpt_coefficient_mu     3.649
_exptl_absorpt_correction_type     'multi-scan'
_exptl_absorpt_process_details     '(Blessing, 1995, 1997)'
_exptl_absorpt_correction_T_min     0.6369
_exptl_absorpt_correction_T_max     0.7800
_exptl_special_details
;
 ?
;
_diffrn_ambient_temperature     100(2)
_diffrn_radiation_type     MoK\a
_diffrn_radiation_wavelength     0.71073
_diffrn_radiation_source     'fine-focus sealed tube'
_diffrn_radiation_monochromator     graphite
_diffrn_measurement_device_type     'Oxford Diffraction Excalibur2 CCD'
_diffrn_measurement_method     '\w and 2\q'
_diffrn_reflns_number     11115
_diffrn_reflns_av_R_equivalents     0.0266
_diffrn_reflns_av_sigmaI/netI     0.0271
_diffrn_reflns_theta_min     2.80
_diffrn_reflns_theta_max     32.11
_diffrn_reflns_theta_full     25.00
_diffrn_measured_fraction_theta_max     0.880
_diffrn_measured_fraction_theta_full     0.998
_diffrn_reflns_limit_h_min     -15
_diffrn_reflns_limit_h_max     15
_diffrn_reflns_limit_k_min     -11
_diffrn_reflns_limit_k_max     15
_diffrn_reflns_limit_l_min     -16
_diffrn_reflns_limit_l_max     16
_refine_special_details
;
 Refinement of F^2^ against ALL reflections.  The weighted R-factor wR and
 goodness of fit S are based on F^2^, conventional R-factors R are based
 on F, with F set to zero for negative F^2^. The threshold expression of
 F^2^ > 2sigma(F^2^) is used only for calculating R-factors(gt) etc. and is
 not relevant to the choice of reflections for refinement.  R-factors based
 on F^2^ are statistically about twice as large as those based on F, and R-
 factors based on ALL data will be even larger.
;
_reflns_number_total     8505
_reflns_number_gt     8128
_reflns_threshold_expression     I>2sigma(I)
_refine_ls_structure_factor_coef     Fsqd
_refine_ls_matrix_type     full
_refine_ls_R_factor_all     0.0362
_refine_ls_R_factor_gt     0.0342
_refine_ls_wR_factor_gt     0.1045
_refine_ls_wR_factor_ref     0.1072
_refine_ls_goodness_of_fit_ref     1.094
_refine_ls_restrained_S_all     1.091
_refine_ls_number_reflns     8505
_refine_ls_number_parameters     639
_refine_ls_number_restraints     47
_refine_ls_hydrogen_treatment     mixed
_refine_ls_weighting_scheme     calc
_refine_ls_weighting_details
         'calc w=1/[\s^2^(Fo^2^)+(0.0814P)^2^+0.8066P] where P=(Fo^2^+2Fc^2^)/3'
_atom_sites_solution_hydrogens     geom
_atom_sites_solution_primary     direct
_atom_sites_solution_secondary     difmap
_refine_ls_shift/su_max     0.000
_refine_ls_shift/su_mean     0.000
_refine_diff_density_max     1.422
_refine_diff_density_min     -2.569
_refine_ls_extinction_method     none
_refine_ls_extinction_coef     ?
_refine_ls_abs_structure_details     'Flack (1983), 770 Friedel pairs'
_refine_ls_abs_structure_Flack     0.006(9)
loop_
    _atom_type_symbol
    _atom_type_description
    _atom_type_scat_dispersion_real
    _atom_type_scat_dispersion_imag
    _atom_type_scat_source
    'C' 'C' 0.0033 0.0016
                         'International Tables Vol C Tables 4.2.6.8 and 6.1.1.4'
    'H' 'H' 0.0000 0.0000
                         'International Tables Vol C Tables 4.2.6.8 and 6.1.1.4'
    'N' 'N' 0.0061 0.0033
                         'International Tables Vol C Tables 4.2.6.8 and 6.1.1.4'
    'O' 'O' 0.0106 0.0060
                         'International Tables Vol C Tables 4.2.6.8 and 6.1.1.4'
    'Cl' 'Cl' 0.1484 0.1585
                         'International Tables Vol C Tables 4.2.6.8 and 6.1.1.4'
    'Tb' 'Tb' -0.1723 4.1537
                         'International Tables Vol C Tables 4.2.6.8 and 6.1.1.4'
_computing_data_collection     'CrysAlis CCD (Oxford Diffraction, 2003)'
_computing_cell_refinement     'CrysAlis CCD (Oxford Diffraction, 2003)'
_computing_data_reduction     'CrysAlis RED (Oxford Diffraction, 2003)'
_computing_structure_solution     'SHELXS97 (Sheldrick, 2008)'
_computing_structure_refinement     'SHELXL97 (Sheldrick, 2008)'
_computing_molecular_graphics     'ORTEP-3 for Windows (Farrugia, 1997)'
_computing_publication_material     'PLATON (Spek, 2009)'
loop_
    _atom_site_type_symbol
    _atom_site_label
    _atom_site_fract_x
    _atom_site_fract_y
    _atom_site_fract_z
    _atom_site_U_iso_or_equiv
    _atom_site_adp_type
    _atom_site_calc_flag
    _atom_site_refinement_flags
    _atom_site_occupancy
    _atom_site_disorder_assembly
    _atom_site_disorder_group
    C C1 0.4190(9) 0.6940(9) 0.1555(8) 0.0145(14) Uani d . 1 . .
    C C2 0.5789(9) 0.3191(9) -0.1630(7) 0.0140(14) Uani d . 1 . .
    C C3 0.4097(9) 0.6629(9) -0.1672(8) 0.0150(14) Uani d . 1 . .
    C C4 0.6005(9) 0.3273(9) 0.1564(8) 0.0168(15) Uani d . 1 . .
    C C5 0.6141(7) 0.2316(8) -0.2732(7) 0.0170(12) Uani d . 1 . .
    H H5 0.5923 0.2941 -0.3445 0.020 Uiso calc R 1 . .
    C C6 0.6109(8) 0.2245(8) 0.2672(7) 0.0193(14) Uani d . 1 . .
    H H6 0.5886 0.1472 0.2543 0.023 Uiso calc R 1 . .
    C C7 0.3826(7) 0.7421(8) -0.2844(6) 0.0158(12) Uani d . 1 . .
    H H7 0.4093 0.6759 -0.3495 0.019 Uiso calc R 1 . .
    C C8 0.3880(7) 0.8167(8) 0.2267(7) 0.0158(11) Uani d . 1 . .
    H H8 0.4013 0.8918 0.1616 0.019 Uiso calc R 1 . .
    N N1 0.7733(8) 0.1558(9) -0.3250(8) 0.0223(16) Uani d . 1 . .
    H H11 0.8229 0.2139 -0.3459 0.033 Uiso calc R 1 . .
    H H12 0.7976 0.1121 -0.3970 0.033 Uiso calc R 1 . .
    H H13 0.7966 0.0950 -0.2637 0.033 Uiso calc R 1 . .
    N N2 0.7634(9) 0.1745(9) 0.2602(8) 0.0240(15) Uani d . 1 . .
    H H21 0.8252 0.1403 0.1808 0.036 Uiso calc R 1 . .
    H H22 0.7730 0.1093 0.3225 0.036 Uiso calc R 1 . .
    H H23 0.7850 0.2436 0.2730 0.036 Uiso calc R 1 . .
    C C9 0.4869(8) 0.7915(9) 0.2993(7) 0.0246(14) Uani d . 1 . .
    H H9A 0.4692 0.7234 0.3684 0.037 Uiso calc R 1 . .
    H H9C 0.4666 0.8751 0.3372 0.037 Uiso calc R 1 . .
    H H9B 0.5884 0.7599 0.2390 0.037 Uiso calc R 1 . .
    C C10 0.4726(9) 0.8325(9) -0.3490(8) 0.0291(16) Uani d . 1 . .
    H H10A 0.4406 0.9054 -0.2913 0.044 Uiso calc R 1 . .
    H H10B 0.4602 0.8704 -0.4304 0.044 Uiso calc R 1 . .
    H H10C 0.5751 0.7803 -0.3671 0.044 Uiso calc R 1 . .
    N N3 0.2240(8) 0.8194(9) -0.2458(8) 0.0215(14) Uani d . 1 . .
    H H31 0.1727 0.7626 -0.2074 0.032 Uiso calc R 1 . .
    H H32 0.2055 0.8596 -0.3175 0.032 Uiso calc R 1 . .
    H H33 0.1973 0.8832 -0.1891 0.032 Uiso calc R 1 . .
    N N4 0.2318(8) 0.8572(8) 0.3187(7) 0.0176(13) Uani d . 1 . .
    H H41 0.1740 0.8718 0.2740 0.026 Uiso calc R 1 . .
    H H42 0.2082 0.9337 0.3582 0.026 Uiso calc R 1 . .
    H H43 0.2185 0.7905 0.3797 0.026 Uiso calc R 1 . .
    C C11 0.5048(9) 0.2818(10) 0.3982(7) 0.0303(17) Uani d . 1 . .
    H H11A 0.4054 0.3085 0.4023 0.045 Uiso calc R 1 . .
    H H11B 0.5222 0.3604 0.4107 0.045 Uiso calc R 1 . .
    H H11C 0.5179 0.2137 0.4663 0.045 Uiso calc R 1 . .
    C C12 0.5248(8) 0.1422(8) -0.2365(8) 0.0259(14) Uani d . 1 . .
    H H12A 0.4220 0.1973 -0.2119 0.039 Uiso calc R 1 . .
    H H12B 0.5390 0.0829 -0.1631 0.039 Uiso calc R 1 . .
    H H12C 0.5551 0.0880 -0.3105 0.039 Uiso calc R 1 . .
    O O1 0.7135(7) 0.3573(7) 0.0837(6) 0.0216(12) Uani d . 1 . .
    Cl Cl2S 0.8570(2) 0.8811(2) 0.4648(2) 0.0180(4) Uani d . 1 . .
    O O2 0.5450(7) 0.6491(7) 0.0736(6) 0.0228(13) Uani d . 1 . .
    O O2S 0.7578(8) 0.9092(8) 0.4010(7) 0.0311(14) Uani d . 1 . .
    Cl Cl5S 0.1466(2) 0.0542(2) 0.0312(2) 0.0203(4) Uani d . 1 . .
    O O5S 0.1243(8) 0.0075(8) 0.5644(8) 0.0317(15) Uani d . 1 A .
    O O6 0.5399(6) 0.6135(7) -0.1774(6) 0.0229(12) Uani d . 1 . .
    O O6S 0.0345(10) 0.2428(10) 0.5709(11) 0.045(3) Uani d . 1 A .
    O O7 0.6865(6) 0.3358(7) -0.1563(6) 0.0198(11) Uani d . 1 . .
    O O3 0.9611(7) 0.3441(8) -0.1569(6) 0.0239(14) Uani d D 1 . .
    H H3A 0.992(7) 0.293(7) -0.101(4) 0.029 Uiso d D 1 . .
    H H3B 1.002(7) 0.310(8) -0.231(4) 0.029 Uiso d D 1 . .
    O O4 0.8468(7) 0.5258(8) -0.3247(6) 0.0254(14) Uani d D 1 . .
    H H4A 0.940(2) 0.494(10) -0.364(4) 0.030 Uiso d D 1 . .
    H H4B 0.808(4) 0.550(11) -0.381(3) 0.030 Uiso d D 1 . .
    O O5 0.7415(7) 0.7271(7) -0.1561(6) 0.0208(12) Uani d D 1 . .
    H H5A 0.780(10) 0.754(5) -0.235(2) 0.025 Uiso d D 1 . .
    H H5B 0.712(10) 0.790(4) -0.106(4) 0.025 Uiso d D 1 . .
    O O8 0.8528(7) 0.5495(7) 0.0278(6) 0.0198(12) Uani d D 1 . .
    H H8A 0.853(10) 0.629(4) 0.016(7) 0.024 Uiso d D 1 . .
    H H8B 0.817(9) 0.529(8) 0.108(3) 0.024 Uiso d D 1 . .
    O O13 0.1579(7) 0.4609(8) -0.0296(6) 0.0237(14) Uani d D 1 . .
    H H13A 0.065(2) 0.488(10) -0.007(5) 0.028 Uiso d D 1 . .
    H H13B 0.196(5) 0.446(11) -0.110(3) 0.028 Uiso d D 1 . .
    O O14 0.2390(11) 0.2843(8) 0.1615(8) 0.0385(19) Uani d D 1 . .
    H H14A 0.277(12) 0.234(6) 0.214(9) 0.046 Uiso d D 1 . .
    H H14B 0.243(13) 0.241(6) 0.104(6) 0.046 Uiso d D 1 . .
    O O15 0.0449(6) 0.6566(7) 0.1651(6) 0.0201(12) Uani d D 1 . .
    H H15A 0.028(5) 0.740(2) 0.152(9) 0.024 Uiso d D 1 . .
    H H15B -0.034(3) 0.641(4) 0.196(9) 0.024 Uiso d D 1 . .
    O O16 0.1667(7) 0.4676(8) 0.3269(6) 0.0219(13) Uani d D 1 . .
    H H16A 0.085(6) 0.456(11) 0.359(5) 0.026 Uiso d D 1 . .
    H H16B 0.181(8) 0.506(9) 0.375(4) 0.026 Uiso d D 1 . .
    O O9 0.3161(6) 0.6520(7) 0.1832(6) 0.0193(12) Uani d . 1 . .
    O O20S 0.1478(6) 0.4809(7) -0.4224(6) 0.0237(12) Uani d . 1 . .
    O O10 0.4811(7) 0.3768(7) 0.1443(6) 0.0263(13) Uani d . 1 . .
    Cl Cl3S 0.7685(2) 0.4507(2) 0.41047(19) 0.0217(4) Uani d . 1 . .
    O O11 0.3020(7) 0.6551(7) -0.0709(6) 0.0230(13) Uani d . 1 . .
    O O12 0.4490(7) 0.3679(7) -0.0932(6) 0.0214(12) Uani d . 1 . .
    O O9S 0.8749(14) 0.5005(13) 0.4016(16) 0.090(5) Uani d . 1 . .
    Cl Cl6S 0.8241(2) 0.9367(2) -0.0224(2) 0.0245(4) Uani d . 1 . .
    O O13S 0.6832(9) 0.9455(9) -0.0124(10) 0.048(2) Uani d . 1 . .
    O O14S 0.9066(9) 0.7981(7) -0.0050(9) 0.0415(17) Uani d . 1 . .
    O O17S 0.0746(7) 0.6455(8) -0.2755(7) 0.0395(16) Uani d . 1 . .
    O O18S 0.2996(7) 0.4729(8) -0.3200(6) 0.0281(13) Uani d . 1 . .
    O O15S 0.8045(12) 1.0152(12) 0.0727(13) 0.064(4) Uani d . 1 . .
    O O23S 0.0356(7) 0.1853(7) 0.0532(7) 0.0356(14) Uani d . 1 . .
    O O24S 0.0912(7) -0.0414(7) 0.1209(6) 0.0329(13) Uani d . 1 . .
    O O25S 0.2664(8) 0.0614(8) 0.0544(9) 0.0421(18) Uani d . 1 . .
    O O12S 0.8133(8) 0.3067(7) 0.4314(7) 0.0385(15) Uani d . 1 . .
    O O10S 0.7326(11) 0.4879(9) 0.2992(7) 0.045(2) Uani d . 1 . .
    Cl Cl1S 0.1624(2) 0.1275(2) 0.5306(2) 0.0220(4) Uani d . 1 . .
    O O7SA 0.255(5) 0.1305(19) 0.3977(15) 0.057(11) Uani d PU 0.71(10) A 1
    O O7SB 0.181(10) 0.130(3) 0.390(3) 0.037(17) Uani d PU 0.29(10) A 2
    O O16S 0.9019(9) 0.9741(11) -0.1509(8) 0.066(3) Uani d . 1 . .
    O O19S 0.2652(8) 0.6408(9) -0.4749(7) 0.0414(16) Uani d . 1 . .
    O O8S 0.2530(13) 0.1202(11) 0.5942(15) 0.072(4) Uani d . 1 A .
    O O22S 0.1939(15) 0.0213(13) -0.0991(10) 0.060(3) Uani d . 1 . .
    O O26S 0.6419(13) 0.5062(8) 0.5196(8) 0.078(4) Uani d . 1 . .
    Tb Tb1 0.28195(2) 0.48987(2) 0.094542(19) 0.01289(8) Uani d D 1 . .
    Tb Tb2 0.719556(19) 0.510671(19) -0.093565(17) 0.01263(8) Uani d D 1 . .
    Cl Cl4S 0.1964(2) 0.5602(2) -0.37293(18) 0.0218(4) Uani d . 1 . .
    O O1S 0.9780(8) 0.7615(8) 0.4134(7) 0.0265(15) Uani d . 1 . .
    O O3S 0.7844(8) 0.8652(9) 0.6027(7) 0.0308(16) Uani d . 1 . .
    O O4S 0.9085(7) 0.9956(7) 0.4380(6) 0.0219(12) Uani d . 1 . .
loop_
    _atom_site_aniso_label
    _atom_site_aniso_U_11
    _atom_site_aniso_U_22
    _atom_site_aniso_U_33
    _atom_site_aniso_U_12
    _atom_site_aniso_U_13
    _atom_site_aniso_U_23
    C1 0.018(3) 0.011(3) 0.017(3) -0.005(3) -0.008(3) -0.002(3)
    C2 0.019(3) 0.019(4) 0.005(3) -0.008(3) -0.004(2) 0.001(3)
    C3 0.020(3) 0.015(3) 0.015(3) -0.005(3) -0.012(3) -0.002(3)
    C4 0.019(3) 0.017(3) 0.013(3) -0.001(3) -0.007(2) -0.006(3)
    C5 0.015(3) 0.022(3) 0.012(3) -0.005(2) -0.003(2) -0.005(2)
    C6 0.019(3) 0.020(3) 0.018(3) -0.006(3) -0.009(2) 0.005(3)
    C7 0.013(3) 0.021(3) 0.013(3) -0.006(2) -0.005(2) 0.004(2)
    C8 0.012(3) 0.021(3) 0.013(3) -0.007(2) -0.001(2) -0.003(2)
    N1 0.018(3) 0.029(4) 0.020(3) -0.005(3) -0.006(3) -0.011(3)
    N2 0.026(4) 0.025(4) 0.016(3) -0.002(3) -0.011(3) 0.001(3)
    C9 0.022(3) 0.035(4) 0.021(3) -0.010(3) -0.010(2) -0.007(3)
    C10 0.030(4) 0.029(4) 0.026(3) -0.013(3) -0.011(3) 0.012(3)
    N3 0.014(3) 0.024(3) 0.027(3) -0.001(3) -0.012(2) -0.003(3)
    N4 0.015(3) 0.018(3) 0.018(3) -0.002(3) -0.005(2) -0.002(3)
    C11 0.022(3) 0.046(5) 0.016(3) -0.012(3) -0.002(3) 0.000(3)
    C12 0.023(3) 0.026(3) 0.028(3) -0.011(3) -0.005(3) -0.005(3)
    O1 0.024(3) 0.021(3) 0.020(3) -0.008(2) -0.009(2) 0.001(2)
    Cl2S 0.0172(8) 0.0215(9) 0.0129(7) -0.0069(7) -0.0037(6) 0.0006(7)
    O2 0.017(3) 0.024(3) 0.019(3) -0.005(2) -0.0014(19) 0.000(2)
    O2S 0.033(3) 0.037(3) 0.036(3) -0.019(3) -0.023(3) 0.010(3)
    Cl5S 0.0198(8) 0.0230(8) 0.0198(7) -0.0055(6) -0.0099(6) -0.0024(6)
    O5S 0.041(4) 0.026(3) 0.037(3) -0.016(3) -0.020(3) -0.001(3)
    O6 0.021(3) 0.025(3) 0.029(3) -0.008(2) -0.018(2) 0.003(2)
    O6S 0.026(4) 0.029(4) 0.078(7) -0.001(3) -0.019(4) -0.017(4)
    O7 0.019(2) 0.024(3) 0.019(2) -0.005(2) -0.0081(19) -0.006(2)
    O3 0.016(3) 0.029(4) 0.017(3) 0.000(3) -0.003(2) -0.004(3)
    O4 0.020(3) 0.036(4) 0.011(2) -0.006(3) 0.001(2) -0.006(2)
    O5 0.028(3) 0.026(3) 0.012(2) -0.015(2) -0.007(2) 0.004(2)
    O8 0.019(3) 0.024(3) 0.020(3) -0.006(2) -0.011(2) -0.003(2)
    O13 0.017(3) 0.041(4) 0.015(3) -0.010(3) -0.006(2) -0.004(3)
    O14 0.070(6) 0.028(4) 0.030(4) -0.028(4) -0.022(4) 0.004(3)
    O15 0.014(3) 0.021(3) 0.023(3) -0.003(2) -0.008(2) 0.000(2)
    O16 0.026(3) 0.025(3) 0.015(3) -0.008(3) -0.010(2) 0.001(2)
    O9 0.013(2) 0.027(3) 0.021(3) -0.008(2) -0.0069(19) -0.006(2)
    O20S 0.023(3) 0.034(3) 0.020(2) -0.010(2) -0.0084(19) -0.011(2)
    O10 0.021(3) 0.031(3) 0.028(3) -0.001(2) -0.016(2) -0.003(2)
    Cl3S 0.0247(9) 0.0269(9) 0.0205(9) -0.0134(7) -0.0129(7) 0.0034(7)
    O11 0.023(3) 0.024(3) 0.013(2) -0.003(2) -0.004(2) 0.003(2)
    O12 0.017(2) 0.028(3) 0.020(3) -0.007(2) -0.006(2) -0.007(2)
    O9S 0.085(8) 0.076(8) 0.163(13) -0.062(7) -0.094(9) 0.064(9)
    Cl6S 0.0279(10) 0.0223(9) 0.0229(8) -0.0021(7) -0.0127(7) -0.0064(7)
    O13S 0.045(5) 0.039(4) 0.071(6) -0.004(4) -0.035(4) -0.014(4)
    O14S 0.054(5) 0.024(3) 0.063(5) -0.011(3) -0.043(4) 0.007(3)
    O17S 0.019(3) 0.047(4) 0.050(4) -0.005(3) -0.007(2) -0.026(3)
    O18S 0.030(3) 0.040(4) 0.020(3) -0.012(3) -0.015(2) 0.000(2)
    O15S 0.054(6) 0.067(7) 0.088(9) 0.000(5) -0.039(6) -0.054(7)
    O23S 0.030(3) 0.028(3) 0.034(3) 0.004(3) -0.011(3) -0.004(3)
    O24S 0.036(3) 0.033(3) 0.034(3) -0.017(3) -0.017(3) 0.009(3)
    O25S 0.029(4) 0.035(4) 0.068(5) -0.004(3) -0.027(4) -0.010(4)
    O12S 0.041(4) 0.028(3) 0.036(3) -0.005(3) -0.014(3) 0.005(3)
    O10S 0.079(6) 0.040(4) 0.024(3) -0.023(4) -0.026(4) 0.002(3)
    Cl1S 0.0220(9) 0.0201(9) 0.0185(8) -0.0027(7) -0.0064(7) -0.0012(7)
    O7SA 0.08(2) 0.034(6) 0.014(5) -0.010(8) 0.006(7) 0.007(4)
    O7SB 0.07(3) 0.014(10) 0.009(9) -0.015(14) 0.005(12) 0.003(7)
    O16S 0.042(4) 0.068(6) 0.041(4) 0.009(4) -0.005(3) 0.020(4)
    O19S 0.039(4) 0.053(4) 0.035(3) -0.029(3) -0.014(3) 0.023(3)
    O8S 0.074(7) 0.051(6) 0.136(10) -0.032(5) -0.084(8) 0.023(6)
    O22S 0.105(9) 0.054(6) 0.023(3) -0.035(6) -0.018(4) -0.007(3)
    O26S 0.105(8) 0.028(4) 0.042(4) -0.009(5) 0.021(5) -0.011(3)
    Tb1 0.01223(14) 0.01682(17) 0.01058(14) -0.00513(12) -0.00486(11)
                                                                    -0.00088(12)
    Tb2 0.01099(14) 0.01639(16) 0.01099(14) -0.00412(12) -0.00485(11)
                                                                    -0.00105(11)
    Cl4S 0.0213(8) 0.0299(9) 0.0168(8) -0.0127(7) -0.0065(6) 0.0006(7)
    O1S 0.023(3) 0.025(4) 0.027(3) -0.005(3) -0.004(2) -0.011(3)
    O3S 0.029(4) 0.033(4) 0.019(3) -0.009(3) -0.001(3) 0.002(3)
    O4S 0.028(3) 0.022(3) 0.020(2) -0.012(2) -0.009(2) -0.001(2)
_geom_special_details
;
 All esds (except the esd in the dihedral angle between two l.s. planes)
 are estimated using the full covariance matrix.  The cell esds are taken
 into account individually in the estimation of esds in distances, angles
 and torsion angles; correlations between esds in cell parameters are only
 used when they are defined by crystal symmetry.  An approximate (isotropic)
 treatment of cell esds is used for estimating esds involving l.s. planes.
;
loop_
    _geom_bond_atom_site_label_1
    _geom_bond_atom_site_label_2
    _geom_bond_site_symmetry_2
    _geom_bond_distance
    _geom_bond_publ_flag
    C1 O2 . 1.247(10) ?
    C1 O9 . 1.254(10) ?
    C1 C8 . 1.533(11) ?
    C2 O12 . 1.238(10) ?
    C2 O7 . 1.272(10) ?
    C2 C5 . 1.539(10) ?
    C3 O11 . 1.238(10) ?
    C3 O6 . 1.258(10) ?
    C3 C7 . 1.516(10) ?
    C4 O10 . 1.247(10) ?
    C4 O1 . 1.278(11) ?
    C4 C6 . 1.525(12) ?
    C5 N1 . 1.492(10) ?
    C5 C12 . 1.500(11) ?
    C5 H5 . 1.0000 ?
    C6 N2 . 1.493(11) ?
    C6 C11 . 1.512(11) ?
    C6 H6 . 1.0000 ?
    C7 N3 . 1.495(10) ?
    C7 C10 . 1.513(11) ?
    C7 H7 . 1.0000 ?
    C8 N4 . 1.504(9) ?
    C8 C9 . 1.521(10) ?
    C8 H8 . 1.0000 ?
    N1 H11 . 0.9100 ?
    N1 H12 . 0.9100 ?
    N1 H13 . 0.9100 ?
    N2 H21 . 0.9100 ?
    N2 H22 . 0.9100 ?
    N2 H23 . 0.9100 ?
    C9 H9A . 0.9800 ?
    C9 H9C . 0.9800 ?
    C9 H9B . 0.9800 ?
    C10 H10A . 0.9800 ?
    C10 H10B . 0.9800 ?
    C10 H10C . 0.9800 ?
    N3 H31 . 0.9100 ?
    N3 H32 . 0.9100 ?
    N3 H33 . 0.9100 ?
    N4 H41 . 0.9100 ?
    N4 H42 . 0.9100 ?
    N4 H43 . 0.9100 ?
    C11 H11A . 0.9800 ?
    C11 H11B . 0.9800 ?
    C11 H11C . 0.9800 ?
    C12 H12A . 0.9800 ?
    C12 H12B . 0.9800 ?
    C12 H12C . 0.9800 ?
    O1 Tb2 . 2.352(7) ?
    Cl2S O1S . 1.438(8) ?
    Cl2S O3S . 1.441(7) ?
    Cl2S O2S . 1.441(7) ?
    Cl2S O4S . 1.470(7) ?
    O2 Tb2 . 2.304(7) ?
    Cl5S O22S . 1.415(10) ?
    Cl5S O24S . 1.424(6) ?
    Cl5S O23S . 1.444(7) ?
    Cl5S O25S . 1.451(7) ?
    O5S Cl1S . 1.442(8) ?
    O6 Tb2 . 2.322(6) ?
    O6S Cl1S . 1.426(9) ?
    O7 Tb2 . 2.324(6) ?
    O3 Tb2 . 2.424(7) ?
    O3 H3A . 0.85(6) ?
    O3 H3B . 0.85(5) ?
    O4 Tb2 . 2.410(6) ?
    O4 H4A . 0.86(6) ?
    O4 H4B . 0.85(6) ?
    O5 Tb2 . 2.380(7) ?
    O5 H5A . 0.86(2) ?
    O5 H5B . 0.84(5) ?
    O8 Tb2 . 2.539(6) ?
    O8 H8A . 0.84(6) ?
    O8 H8B . 0.85(2) ?
    O13 Tb1 . 2.432(6) ?
    O13 H13A . 0.86(6) ?
    O13 H13B . 0.85(2) ?
    O14 Tb1 . 2.358(8) ?
    O14 H14A . 0.86(11) ?
    O14 H14B . 0.84(6) ?
    O15 Tb1 . 2.394(6) ?
    O15 H15A . 0.85(2) ?
    O15 H15B . 0.84(6) ?
    O16 Tb1 . 2.413(6) ?
    O16 H16A . 0.85(8) ?
    O16 H16B . 0.83(8) ?
    O9 Tb1 . 2.376(6) ?
    O20S Cl4S . 1.442(6) ?
    O10 Tb1 . 2.274(6) ?
    Cl3S O9S . 1.402(9) ?
    Cl3S O26S . 1.414(8) ?
    Cl3S O10S . 1.417(8) ?
    Cl3S O12S . 1.444(7) ?
    O11 Tb1 . 2.337(7) ?
    O12 Tb1 . 2.356(7) ?
    Cl6S O15S . 1.392(10) ?
    Cl6S O16S . 1.419(8) ?
    Cl6S O13S . 1.441(8) ?
    Cl6S O14S . 1.445(7) ?
    O17S Cl4S . 1.429(7) ?
    O18S Cl4S . 1.426(7) ?
    Cl1S O8S . 1.410(9) ?
    Cl1S O7SA . 1.422(17) ?
    Cl1S O7SB . 1.52(5) ?
    O19S Cl4S . 1.430(6) ?
loop_
    _geom_angle_atom_site_label_1
    _geom_angle_atom_site_label_2
    _geom_angle_atom_site_label_3
    _geom_angle_site_symmetry_1
    _geom_angle_site_symmetry_3
    _geom_angle
    _geom_angle_publ_flag
    O2 C1 O9 . . 127.5(8) ?
    O2 C1 C8 . . 115.2(7) ?
    O9 C1 C8 . . 117.3(7) ?
    O12 C2 O7 . . 127.5(7) ?
    O12 C2 C5 . . 116.4(7) ?
    O7 C2 C5 . . 116.1(7) ?
    O11 C3 O6 . . 126.7(8) ?
    O11 C3 C7 . . 117.0(7) ?
    O6 C3 C7 . . 116.3(7) ?
    O10 C4 O1 . . 124.7(9) ?
    O10 C4 C6 . . 117.3(8) ?
    O1 C4 C6 . . 118.0(7) ?
    N1 C5 C12 . . 112.6(7) ?
    N1 C5 C2 . . 108.5(6) ?
    C12 C5 C2 . . 114.1(6) ?
    N1 C5 H5 . . 107.0 ?
    C12 C5 H5 . . 107.0 ?
    C2 C5 H5 . . 107.0 ?
    N2 C6 C11 . . 111.0(7) ?
    N2 C6 C4 . . 108.3(6) ?
    C11 C6 C4 . . 112.3(7) ?
    N2 C6 H6 . . 108.4 ?
    C11 C6 H6 . . 108.4 ?
    C4 C6 H6 . . 108.4 ?
    N3 C7 C10 . . 111.4(7) ?
    N3 C7 C3 . . 109.0(6) ?
    C10 C7 C3 . . 113.9(6) ?
    N3 C7 H7 . . 107.4 ?
    C10 C7 H7 . . 107.4 ?
    C3 C7 H7 . . 107.4 ?
    N4 C8 C9 . . 110.5(6) ?
    N4 C8 C1 . . 107.4(6) ?
    C9 C8 C1 . . 113.4(6) ?
    N4 C8 H8 . . 108.5 ?
    C9 C8 H8 . . 108.5 ?
    C1 C8 H8 . . 108.5 ?
    C5 N1 H11 . . 109.5 ?
    C5 N1 H12 . . 109.5 ?
    H11 N1 H12 . . 109.5 ?
    C5 N1 H13 . . 109.5 ?
    H11 N1 H13 . . 109.5 ?
    H12 N1 H13 . . 109.5 ?
    C6 N2 H21 . . 109.5 ?
    C6 N2 H22 . . 109.5 ?
    H21 N2 H22 . . 109.5 ?
    C6 N2 H23 . . 109.5 ?
    H21 N2 H23 . . 109.5 ?
    H22 N2 H23 . . 109.5 ?
    C8 C9 H9A . . 109.5 ?
    C8 C9 H9C . . 109.5 ?
    H9A C9 H9C . . 109.5 ?
    C8 C9 H9B . . 109.5 ?
    H9A C9 H9B . . 109.5 ?
    H9C C9 H9B . . 109.5 ?
    C7 C10 H10A . . 109.5 ?
    C7 C10 H10B . . 109.5 ?
    H10A C10 H10B . . 109.5 ?
    C7 C10 H10C . . 109.5 ?
    H10A C10 H10C . . 109.5 ?
    H10B C10 H10C . . 109.5 ?
    C7 N3 H31 . . 109.5 ?
    C7 N3 H32 . . 109.5 ?
    H31 N3 H32 . . 109.5 ?
    C7 N3 H33 . . 109.5 ?
    H31 N3 H33 . . 109.5 ?
    H32 N3 H33 . . 109.5 ?
    C8 N4 H41 . . 109.5 ?
    C8 N4 H42 . . 109.5 ?
    H41 N4 H42 . . 109.5 ?
    C8 N4 H43 . . 109.5 ?
    H41 N4 H43 . . 109.5 ?
    H42 N4 H43 . . 109.5 ?
    C6 C11 H11A . . 109.5 ?
    C6 C11 H11B . . 109.5 ?
    H11A C11 H11B . . 109.5 ?
    C6 C11 H11C . . 109.5 ?
    H11A C11 H11C . . 109.5 ?
    H11B C11 H11C . . 109.5 ?
    C5 C12 H12A . . 109.5 ?
    C5 C12 H12B . . 109.5 ?
    H12A C12 H12B . . 109.5 ?
    C5 C12 H12C . . 109.5 ?
    H12A C12 H12C . . 109.5 ?
    H12B C12 H12C . . 109.5 ?
    C4 O1 Tb2 . . 122.9(6) ?
    O1S Cl2S O3S . . 110.6(5) ?
    O1S Cl2S O2S . . 109.2(5) ?
    O3S Cl2S O2S . . 110.3(4) ?
    O1S Cl2S O4S . . 109.7(4) ?
    O3S Cl2S O4S . . 109.2(5) ?
    O2S Cl2S O4S . . 107.9(4) ?
    C1 O2 Tb2 . . 152.4(6) ?
    O22S Cl5S O24S . . 112.3(6) ?
    O22S Cl5S O23S . . 108.8(6) ?
    O24S Cl5S O23S . . 109.6(4) ?
    O22S Cl5S O25S . . 109.8(7) ?
    O24S Cl5S O25S . . 108.6(5) ?
    O23S Cl5S O25S . . 107.6(5) ?
    C3 O6 Tb2 . . 153.0(6) ?
    C2 O7 Tb2 . . 134.3(6) ?
    Tb2 O3 H3A . . 121(3) ?
    Tb2 O3 H3B . . 120(3) ?
    H3A O3 H3B . . 113(5) ?
    Tb2 O4 H4A . . 124(3) ?
    Tb2 O4 H4B . . 126(3) ?
    H4A O4 H4B . . 109(5) ?
    Tb2 O5 H5A . . 125(3) ?
    Tb2 O5 H5B . . 126(3) ?
    H5A O5 H5B . . 109(5) ?
    Tb2 O8 H8A . . 111(4) ?
    Tb2 O8 H8B . . 111(4) ?
    H8A O8 H8B . . 112(5) ?
    Tb1 O13 H13A . . 125(3) ?
    Tb1 O13 H13B . . 125(3) ?
    H13A O13 H13B . . 107(5) ?
    Tb1 O14 H14A . . 117(5) ?
    Tb1 O14 H14B . . 117(5) ?
    H14A O14 H14B . . 114(5) ?
    Tb1 O15 H15A . . 125(3) ?
    Tb1 O15 H15B . . 125(3) ?
    H15A O15 H15B . . 110(5) ?
    Tb1 O16 H16A . . 119(3) ?
    Tb1 O16 H16B . . 120(4) ?
    H16A O16 H16B . . 115(5) ?
    C1 O9 Tb1 . . 134.3(5) ?
    C4 O10 Tb1 . . 170.1(7) ?
    O9S Cl3S O26S . . 108.3(9) ?
    O9S Cl3S O10S . . 111.4(7) ?
    O26S Cl3S O10S . . 108.1(7) ?
    O9S Cl3S O12S . . 111.3(6) ?
    O26S Cl3S O12S . . 106.9(5) ?
    O10S Cl3S O12S . . 110.6(5) ?
    C3 O11 Tb1 . . 129.8(6) ?
    C2 O12 Tb1 . . 145.5(5) ?
    O15S Cl6S O16S . . 114.4(8) ?
    O15S Cl6S O13S . . 108.3(6) ?
    O16S Cl6S O13S . . 108.8(6) ?
    O15S Cl6S O14S . . 110.9(6) ?
    O16S Cl6S O14S . . 105.2(5) ?
    O13S Cl6S O14S . . 109.2(5) ?
    O8S Cl1S O7SA . . 102(3) ?
    O8S Cl1S O6S . . 109.7(7) ?
    O7SA Cl1S O6S . . 115.0(12) ?
    O8S Cl1S O5S . . 108.2(6) ?
    O7SA Cl1S O5S . . 111.3(16) ?
    O6S Cl1S O5S . . 110.0(5) ?
    O8S Cl1S O7SB . . 135(4) ?
    O6S Cl1S O7SB . . 98(3) ?
    O5S Cl1S O7SB . . 94(2) ?
    O10 Tb1 O11 . . 117.3(2) ?
    O10 Tb1 O12 . . 76.9(2) ?
    O11 Tb1 O12 . . 76.2(2) ?
    O10 Tb1 O14 . . 82.4(3) ?
    O11 Tb1 O14 . . 145.0(3) ?
    O12 Tb1 O14 . . 81.3(3) ?
    O10 Tb1 O9 . . 74.7(2) ?
    O11 Tb1 O9 . . 77.3(2) ?
    O12 Tb1 O9 . . 125.8(2) ?
    O14 Tb1 O9 . . 137.5(2) ?
    O10 Tb1 O15 . . 144.7(2) ?
    O11 Tb1 O15 . . 76.9(2) ?
    O12 Tb1 O15 . . 138.1(2) ?
    O14 Tb1 O15 . . 104.3(3) ?
    O9 Tb1 O15 . . 77.7(2) ?
    O10 Tb1 O16 . . 80.1(2) ?
    O11 Tb1 O16 . . 140.5(2) ?
    O12 Tb1 O16 . . 143.2(2) ?
    O14 Tb1 O16 . . 67.4(3) ?
    O9 Tb1 O16 . . 73.7(2) ?
    O15 Tb1 O16 . . 71.2(2) ?
    O10 Tb1 O13 . . 139.5(2) ?
    O11 Tb1 O13 . . 75.4(2) ?
    O12 Tb1 O13 . . 68.9(2) ?
    O14 Tb1 O13 . . 71.7(3) ?
    O9 Tb1 O13 . . 144.0(2) ?
    O15 Tb1 O13 . . 73.6(2) ?
    O16 Tb1 O13 . . 115.7(2) ?
    O2 Tb2 O6 . . 79.9(2) ?
    O2 Tb2 O7 . . 123.2(2) ?
    O6 Tb2 O7 . . 74.8(2) ?
    O2 Tb2 O1 . . 79.7(2) ?
    O6 Tb2 O1 . . 127.5(2) ?
    O7 Tb2 O1 . . 77.2(2) ?
    O2 Tb2 O5 . . 73.9(2) ?
    O6 Tb2 O5 . . 78.4(2) ?
    O7 Tb2 O5 . . 144.1(2) ?
    O1 Tb2 O5 . . 138.7(2) ?
    O2 Tb2 O4 . . 138.9(3) ?
    O6 Tb2 O4 . . 74.6(2) ?
    O7 Tb2 O4 . . 80.3(2) ?
    O1 Tb2 O4 . . 141.3(3) ?
    O5 Tb2 O4 . . 69.8(2) ?
    O2 Tb2 O3 . . 141.8(2) ?
    O6 Tb2 O3 . . 138.3(2) ?
    O7 Tb2 O3 . . 78.0(2) ?
    O1 Tb2 O3 . . 74.6(2) ?
    O5 Tb2 O3 . . 108.5(2) ?
    O4 Tb2 O3 . . 70.2(2) ?
    O2 Tb2 O8 . . 73.8(2) ?
    O6 Tb2 O8 . . 144.5(2) ?
    O7 Tb2 O8 . . 140.1(2) ?
    O1 Tb2 O8 . . 70.7(2) ?
    O5 Tb2 O8 . . 71.7(2) ?
    O4 Tb2 O8 . . 111.2(2) ?
    O3 Tb2 O8 . . 71.3(2) ?
    O18S Cl4S O17S . . 110.3(4) ?
    O18S Cl4S O19S . . 108.3(4) ?
    O17S Cl4S O19S . . 109.3(5) ?
    O18S Cl4S O20S . . 109.2(4) ?
    O17S Cl4S O20S . . 109.3(4) ?
    O19S Cl4S O20S . . 110.5(4) ?
loop_
    _geom_torsion_atom_site_label_1
    _geom_torsion_atom_site_label_2
    _geom_torsion_atom_site_label_3
    _geom_torsion_atom_site_label_4
    _geom_torsion_site_symmetry_1
    _geom_torsion_site_symmetry_2
    _geom_torsion_site_symmetry_3
    _geom_torsion_site_symmetry_4
    _geom_torsion
    _geom_torsion_publ_flag
    O12 C2 C5 N1 . . . . -166.3(8) ?
    O7 C2 C5 N1 . . . . 15.5(10) ?
    O12 C2 C5 C12 . . . . -39.8(11) ?
    O7 C2 C5 C12 . . . . 142.1(8) ?
    O10 C4 C6 N2 . . . . 177.7(8) ?
    O1 C4 C6 N2 . . . . -3.0(11) ?
    O10 C4 C6 C11 . . . . -59.4(10) ?
    O1 C4 C6 C11 . . . . 120.0(8) ?
    O11 C3 C7 N3 . . . . 12.2(10) ?
    O6 C3 C7 N3 . . . . -166.7(7) ?
    O11 C3 C7 C10 . . . . 137.3(8) ?
    O6 C3 C7 C10 . . . . -41.6(10) ?
    O2 C1 C8 N4 . . . . 179.1(7) ?
    O9 C1 C8 N4 . . . . 0.5(10) ?
    O2 C1 C8 C9 . . . . -58.6(10) ?
    O9 C1 C8 C9 . . . . 122.9(8) ?
    O10 C4 O1 Tb2 . . . . -1.7(13) ?
    C6 C4 O1 Tb2 . . . . 179.0(5) ?
    O9 C1 O2 Tb2 . . . . 7(2) ?
    C8 C1 O2 Tb2 . . . . -170.9(9) ?
    O11 C3 O6 Tb2 . . . . -10.8(19) ?
    C7 C3 O6 Tb2 . . . . 168.0(9) ?
    O12 C2 O7 Tb2 . . . . -31.1(14) ?
    C5 C2 O7 Tb2 . . . . 146.8(6) ?
    O2 C1 O9 Tb1 . . . . -7.2(15) ?
    C8 C1 O9 Tb1 . . . . 171.1(5) ?
    O6 C3 O11 Tb1 . . . . -27.6(13) ?
    C7 C3 O11 Tb1 . . . . 153.6(6) ?
    O7 C2 O12 Tb1 . . . . -8.9(18) ?
    C5 C2 O12 Tb1 . . . . 173.2(7) ?
    C3 O11 Tb1 O10 . . . . 29.4(8) ?
    C3 O11 Tb1 O12 . . . . -37.7(7) ?
    C3 O11 Tb1 O14 . . . . -89.0(9) ?
    C3 O11 Tb1 O9 . . . . 94.6(7) ?
    C3 O11 Tb1 O15 . . . . 174.7(8) ?
    C3 O11 Tb1 O16 . . . . 138.0(7) ?
    C3 O11 Tb1 O13 . . . . -109.2(8) ?
    C2 O12 Tb1 O10 . . . . -30.7(11) ?
    C2 O12 Tb1 O11 . . . . 92.0(11) ?
    C2 O12 Tb1 O14 . . . . -114.9(11) ?
    C2 O12 Tb1 O9 . . . . 29.2(12) ?
    C2 O12 Tb1 O15 . . . . 143.4(10) ?
    C2 O12 Tb1 O16 . . . . -83.4(12) ?
    C2 O12 Tb1 O13 . . . . 171.4(12) ?
    C1 O9 Tb1 O10 . . . . 56.8(8) ?
    C1 O9 Tb1 O11 . . . . -66.4(8) ?
    C1 O9 Tb1 O12 . . . . -4.1(9) ?
    C1 O9 Tb1 O14 . . . . 116.6(8) ?
    C1 O9 Tb1 O15 . . . . -145.5(8) ?
    C1 O9 Tb1 O16 . . . . 140.7(8) ?
    C1 O9 Tb1 O13 . . . . -107.9(8) ?
    C1 O2 Tb2 O6 . . . . 53.0(13) ?
    C1 O2 Tb2 O7 . . . . -11.2(15) ?
    C1 O2 Tb2 O1 . . . . -78.4(14) ?
    C1 O2 Tb2 O5 . . . . 133.8(14) ?
    C1 O2 Tb2 O4 . . . . 105.1(14) ?
    C1 O2 Tb2 O3 . . . . -126.6(13) ?
    C1 O2 Tb2 O8 . . . . -151.1(14) ?
    C3 O6 Tb2 O2 . . . . -36.5(12) ?
    C3 O6 Tb2 O7 . . . . 92.1(13) ?
    C3 O6 Tb2 O1 . . . . 32.0(13) ?
    C3 O6 Tb2 O5 . . . . -112.0(13) ?
    C3 O6 Tb2 O4 . . . . 176.0(13) ?
    C3 O6 Tb2 O3 . . . . 143.2(12) ?
    C3 O6 Tb2 O8 . . . . -78.9(13) ?
    C2 O7 Tb2 O2 . . . . 36.1(8) ?
    C2 O7 Tb2 O6 . . . . -30.7(7) ?
    C2 O7 Tb2 O1 . . . . 104.5(7) ?
    C2 O7 Tb2 O5 . . . . -73.7(8) ?
    C2 O7 Tb2 O4 . . . . -107.2(7) ?
    C2 O7 Tb2 O3 . . . . -178.8(8) ?
    C2 O7 Tb2 O8 . . . . 141.2(7) ?
    C4 O1 Tb2 O2 . . . . 62.2(7) ?
    C4 O1 Tb2 O6 . . . . -6.4(8) ?
    C4 O1 Tb2 O7 . . . . -65.5(7) ?
    C4 O1 Tb2 O5 . . . . 112.9(7) ?
    C4 O1 Tb2 O4 . . . . -121.4(7) ?
    C4 O1 Tb2 O3 . . . . -146.4(7) ?
    C4 O1 Tb2 O8 . . . . 138.5(7) ?
loop_
    _geom_hbond_atom_site_label_D
    _geom_hbond_atom_site_label_H
    _geom_hbond_atom_site_label_A
    _geom_hbond_site_symmetry_A
    _geom_hbond_distance_DH
    _geom_hbond_distance_HA
    _geom_hbond_distance_DA
    _geom_hbond_angle_DHA
    _geom_hbond_publ_flag
    N2 H23 O12S 1_555 0.91 2.20 2.928(15) 136.02 yes
    N3 H31 O17S 1_555 0.91 2.32 3.032(15) 135.48 yes
    O14 H14B O25S 1_555 0.85(10) 2.01(9) 2.754(15) 145(6) yes
    O5 H5A O3S 1_554 0.86(4) 2.00(4) 2.809(10) 156(3) yes
    O4 H4B O9S 1_554 0.85(5) 2.37(6) 3.05(2)   137(3) yes
    N2 H22 O4S 1_545 0.91 2.23 3.022(12) 144.66 yes
    N2 H21 O15S 1_545 0.91 2.11 2.768(19) 128.62 yes
    N1 H13 O16S 1_545 0.91 2.02 2.906(13) 163.09 yes
    N2 H22 O2S 1_545 0.91 2.22 3.016(12) 146.52 yes
    N4 H42 O7SB 1_565 0.91 2.10 2.98(5)   162.5 yes
    N3 H33 O22S 1_565 0.91 1.94 2.822(19) 163.87 yes
    N4 H41 O24S 1_565 0.91 2.18 3.033(12) 155.94 yes
    N4 H42 O5S 1_565 0.91 2.31 3.049(13) 138.88 yes
    N1 H11 O6S 1_654 0.91 2.20 3.002(15) 147.42 yes
    O3 H3B O6S 1_654 0.85(5) 2.33(7) 3.149(15) 161(4) yes
    N1 H12 O4S 1_544 0.91 2.09 2.981(11) 164.81 yes
    N2 H21 O23S 1_655 0.91 2.304 2.924(10) 125.11 yes
    O3 H3A O23S 1_655 0.85(6) 2.04(5) 2.882(10) 171(4) yes
    O4 H4A O20S 1_655 0.86(6) 2.01(4) 2.826(10) 158(5) yes
    N4 H43 O19S 1_556 0.91 2.161 3.017(11) 156.4 yes
    O16 H16B O20S 1_556 0.84(10) 2.16(5) 2.794(11) 133(4) yes
    N3 H32 O5S 1_564 0.91 2.06 2.926(12) 159.33 yes
    O13 H13A O8 1_455 0.86(3) 2.01(3) 2.863(10) 174(5) yes
