# Supplementary material for: Tetra­kis-μ-l-alanine-κ8 O:O′-bis­[tetra­aqua­terbium(III)] hexa­perchlorate
Source: Acta Crystallogr Sect E Struct Rep Online. 2010 Jan 23;66(Pt 2):m193–4. doi: 10.1107/S1600536810002448 (PMC2979733; doi:10.1107/S1600536810002448)
Supplement: Supplementary file 2 [file e-66-0m193-Isup2.hkl]

# 
# h,k,l, Fc-squared, Fo-squared, sigma(Fo-squared) and status flag 
# 
data_I
_shelx_title ' MUSA2_100K_RED1 in P1' 
_shelx_refln_list_code          4 
_shelx_F_calc_maximum      254.99 
_exptl_crystal_F_000       696.00 
_reflns_d_resolution_high  0.6685 
 
loop_ 
 _symmetry_equiv_pos_as_xyz 
 'x, y, z' 
 
_cell_length_a    10.7703 
_cell_length_b    10.7766 
_cell_length_c    11.3521 
_cell_angle_alpha  79.345 
_cell_angle_beta   65.390 
_cell_angle_gamma  67.658 
 
_shelx_F_squared_multiplier     1.000 
 
loop_ 
 _refln_index_h 
 _refln_index_k 
 _refln_index_l 
 _refln_F_squared_calc 
 _refln_F_squared_meas 
 _refln_F_squared_sigma 
 _refln_observed_status 
  -8  -4 -16      152.01      180.72     45.86 o 
  -8  -3 -16      502.92      488.60     54.49 o 
  -7  -3 -16     1885.33     1993.63     86.24 o 
  -8  -2 -16      121.43      103.29     37.38 o 
  -7  -2 -16     1614.19     1751.19     81.46 o 
  -6  -2 -16      223.17      229.50     41.88 o 
  -8  -1 -16      132.01      118.45     34.69 o 
  -7  -1 -16     1056.13      919.64     61.98 o 
  -6  -1 -16     1229.62     1209.78     69.90 o 
  -5  -1 -16     1362.60      920.90     58.05 o 
  -8   0 -16       41.33       38.98     28.38 o 
  -7   0 -16     2277.84     1898.81     77.48 o 
  -6   0 -16       41.50       32.23     27.90 o 
 -10  -7 -15      898.60     1105.58     71.15 o 
 -10  -6 -15       60.51       60.17     39.07 o 
 -10  -5 -15      239.24      290.84     47.28 o 
  -9  -5 -15      749.63      881.15     64.68 o 
 -10  -4 -15      257.23      241.44     46.06 o 
  -9  -4 -15     1965.20     2362.00     92.18 o 
  -8  -4 -15      919.22     1073.52     66.36 o 
 -10  -3 -15      140.70       89.47     39.03 o 
  -9  -3 -15     1774.66     2174.67     88.43 o 
  -8  -3 -15      778.15      880.49     62.53 o 
  -7  -3 -15      387.82      468.36     47.66 o 
 -10  -2 -15      408.97      435.50     49.07 o 
  -9  -2 -15     1249.18     1248.88     66.38 o 
  -8  -2 -15      512.47      494.71     51.89 o 
  -7  -2 -15     1271.07     1322.12     68.83 o 
  -6  -2 -15     1177.63     1171.45     63.78 o 
 -10  -1 -15      164.63      121.05     36.42 o 
  -9  -1 -15     1557.45     1644.50     73.74 o 
  -8  -1 -15      153.55      153.95     36.31 o 
  -7  -1 -15      782.97      775.57     54.95 o 
  -6  -1 -15     1212.99     1299.14     66.08 o 
  -5  -1 -15       36.38       54.96     29.67 o 
  -9   0 -15     1994.84     1847.87     74.84 o 
  -8   0 -15      305.70      233.91     36.88 o 
  -7   0 -15     1170.99     1133.29     60.43 o 
  -6   0 -15     1131.51     1027.55     59.43 o 
  -5   0 -15      283.10      291.77     43.22 o 
  -9   1 -15     1857.73     1592.37     67.26 o 
  -8   1 -15      524.99      420.38     42.94 o 
  -7   1 -15     1405.17     1363.28     63.62 o 
  -6   1 -15     1008.93      923.23     53.38 o 
  -8   2 -15      463.36      321.95     35.62 o 
  -7   2 -15     1420.65      973.99     50.99 o 
 -12  -8 -14      957.95     1264.81     79.57 o 
 -11  -8 -14      435.40      564.24     56.96 o 
 -12  -7 -14     1186.61     1462.76     79.48 o 
 -11  -7 -14      599.84      813.28     60.48 o 
 -10  -7 -14     2422.11     2803.01     97.54 o 
 -12  -6 -14      822.63      969.40     64.62 o 
 -11  -6 -14      417.07      533.25     56.50 o 
 -10  -6 -14     1432.91     1635.27     75.51 o 
 -12  -5 -14      898.53     1100.39     64.90 o 
 -11  -5 -14      207.35      244.09     42.87 o 
 -10  -5 -14     1390.63     1692.66     79.55 o 
  -9  -5 -14      268.91      292.61     44.75 o 
 -12  -4 -14     1005.53     1219.64     67.09 o 
 -11  -4 -14      900.56      931.29     61.08 o 
 -10  -4 -14     1323.66     1263.51     68.91 o 
  -9  -4 -14      495.96      512.80     52.72 o 
  -8  -4 -14     2246.60     2536.66     87.47 o 
 -12  -3 -14      168.91      163.06     39.29 o 
 -11  -3 -14      350.60      404.40     46.30 o 
 -10  -3 -14     2011.91     2380.61     85.35 o 
  -9  -3 -14       25.32      -17.69     37.25 o 
  -8  -3 -14     3215.28     3823.51    105.55 o 
 -11  -2 -14     1009.74     1020.21     60.41 o 
 -10  -2 -14     1613.54     1697.52     74.22 o 
  -9  -2 -14     1070.67     1115.93     61.53 o 
  -8  -2 -14     1012.80      971.05     61.34 o 
  -7  -2 -14      231.07      207.11     39.69 o 
 -11  -1 -14      934.70      951.22     56.24 o 
 -10  -1 -14      546.33      528.02     47.70 o 
  -9  -1 -14      253.25      243.07     41.08 o 
  -8  -1 -14     1659.00     1657.10     70.20 o 
  -7  -1 -14       36.51       17.06     33.92 o 
  -6  -1 -14     2892.26     2812.50     87.59 o 
  -5  -1 -14      119.96      125.79     33.78 o 
 -10   0 -14     1452.97     1413.59     64.37 o 
  -9   0 -14      318.08      269.65     37.95 o 
  -8   0 -14     1850.77     1776.16     70.78 o 
  -7   0 -14      378.25      472.71     43.14 o 
  -6   0 -14     1122.86     1140.15     59.96 o 
  -5   0 -14      334.94      343.97     43.24 o 
  -4   0 -14     1333.13     1361.95     61.35 o 
 -10   1 -14      100.74      101.88     30.95 o 
  -9   1 -14      567.21      557.73     43.85 o 
  -8   1 -14      354.93      322.23     38.25 o 
  -7   1 -14       22.28       37.73     28.20 o 
  -6   1 -14     1644.78     1589.16     65.41 o 
  -5   1 -14      515.08      471.60     42.85 o 
  -4   1 -14     2946.05     2319.03     80.48 o 
  -9   2 -14      566.14      481.32     40.09 o 
  -8   2 -14     1783.78     1591.68     63.52 o 
  -7   2 -14      405.97      380.11     37.44 o 
  -6   2 -14     1684.71     1572.21     62.00 o 
  -9   3 -14     1147.56      899.37     50.10 o 
  -8   3 -14      222.31      175.35     30.23 o 
  -7   3 -14       68.98       25.80     20.91 o 
   1   3 -14      379.93      366.62     32.05 o 
   2   3 -14       12.22      -27.06     27.06 o 
  -1   4 -14      502.49      409.79     30.39 o 
   0   4 -14       74.56       50.65     20.87 o 
   1   4 -14     1283.51     1138.48     51.53 o 
  -2   5 -14      821.59      669.26     36.84 o 
  -1   5 -14      727.73      655.90     37.86 o 
   0   5 -14     1295.08     1041.40     47.43 o 
  -4   6 -14     1606.55     1203.08     48.36 o 
  -3   6 -14        5.41      -19.92     19.92 o 
  -2   6 -14     1598.43     1253.83     50.19 o 
  -1   6 -14       70.09       32.91     21.67 o 
 -12 -11 -13      895.05     1050.93     69.46 o 
 -12 -10 -13      670.96      819.56     62.91 o 
 -13  -9 -13       12.00       26.48     38.48 o 
 -12  -9 -13     1066.26     1487.40     79.69 o 
 -13  -8 -13      253.65      303.06     44.79 o 
 -12  -8 -13     1027.57     1448.84     78.05 o 
 -11  -8 -13        6.74       39.01     34.83 o 
 -13  -7 -13      341.17      410.78     48.04 o 
 -12  -7 -13      681.47      730.48     58.69 o 
 -11  -7 -13      114.36      171.76     40.56 o 
 -13  -6 -13      193.23      158.74     36.82 o 
 -12  -6 -13     2125.76     2582.79     91.81 o 
 -11  -6 -13       89.97      100.56     40.97 o 
 -10  -6 -13     1915.63     2379.57     85.87 o 
 -13  -5 -13      922.19     1103.02     63.31 o 
 -12  -5 -13     1044.96     1122.69     63.15 o 
 -11  -5 -13      156.52      168.22     40.70 o 
 -10  -5 -13     1371.67     1901.03     78.37 o 
  -9  -5 -13      519.92      523.25     46.56 o 
 -13  -4 -13      247.53      303.58     40.46 o 
 -12  -4 -13     1967.11     2168.77     81.05 o 
 -11  -4 -13       32.95        9.00     31.60 o 
 -10  -4 -13     3434.44     4280.56    107.78 o 
  -9  -4 -13        3.15      -13.89     33.50 o 
  -8  -4 -13     1874.46     2113.02     75.60 o 
 -13  -3 -13      908.39      988.04     58.02 o 
 -12  -3 -13     2031.30     2219.06     79.31 o 
 -11  -3 -13       85.53       67.62     34.74 o 
 -10  -3 -13     2818.92     3142.57     91.62 o 
  -9  -3 -13      170.19      235.09     40.67 o 
  -8  -3 -13     2057.28     2595.85     83.58 o 
 -12  -2 -13     2010.10     1967.27     73.41 o 
 -11  -2 -13       65.64       28.65     31.42 o 
 -10  -2 -13     2601.16     2890.66     88.02 o 
  -9  -2 -13        9.13       10.57     30.43 o 
  -8  -2 -13     3251.90     3990.13    103.24 o 
  -7  -2 -13      141.13      146.29     34.78 o 
 -12  -1 -13     1721.76     1799.85     70.97 o 
 -11  -1 -13      222.44      222.58     34.49 o 
 -10  -1 -13     2731.96     2922.51     85.41 o 
  -9  -1 -13       30.76       44.42     30.30 o 
  -8  -1 -13     2908.74     3495.79     92.34 o 
  -7  -1 -13      458.90      513.41     45.44 o 
  -6  -1 -13      881.44      956.50     53.38 o 
 -11   0 -13      431.08      393.13     39.24 o 
 -10   0 -13     2656.81     2712.44     80.81 o 
  -9   0 -13       47.36       39.76     29.23 o 
  -8   0 -13     2645.52     2755.94     82.33 o 
  -7   0 -13      172.49      176.84     32.85 o 
  -6   0 -13     1553.21     1612.35     65.68 o 
  -5   0 -13      961.07      900.04     52.39 o 
  -4   0 -13      397.90      408.23     38.81 o 
 -11   1 -13      248.92      263.42     35.07 o 
 -10   1 -13     2508.23     2544.28     78.49 o 
  -9   1 -13        6.54      -22.74     27.09 o 
  -8   1 -13     2708.32     2744.40     79.47 o 
  -7   1 -13      324.08      350.06     37.72 o 
  -6   1 -13     1784.40     1884.37     67.52 o 
  -5   1 -13      805.71      797.10     48.73 o 
  -4   1 -13      683.79      721.14     48.84 o 
  -3   1 -13     2586.46     2561.04     75.32 o 
   1   1 -13     1693.71     1608.68     58.43 o 
   2   1 -13      165.01      139.43     25.37 o 
   3   1 -13      539.59      451.88     38.46 o 
   4   1 -13      596.71      634.87     46.27 o 
 -10   2 -13     2636.84     2448.98     76.20 o 
  -9   2 -13       54.00       41.14     26.16 o 
  -8   2 -13     2269.99     2251.99     70.82 o 
  -7   2 -13       25.90       43.14     24.72 o 
  -6   2 -13     2176.59     2194.32     69.70 o 
  -5   2 -13      669.16      663.16     43.51 o 
  -4   2 -13      914.28      736.45     43.90 o 
  -1   2 -13     1440.12     1356.91     47.16 o 
   0   2 -13       22.32       10.87     17.31 o 
   1   2 -13     1107.70      358.30     36.16 o 
   2   2 -13      249.32      225.05     30.32 o 
   3   2 -13      676.53      553.13     41.46 o 
   4   2 -13      581.25      489.05     40.42 o 
 -10   3 -13     1104.76      997.59     50.08 o 
  -9   3 -13      125.29       84.14     25.17 o 
  -8   3 -13     1179.07     1113.65     52.12 o 
  -7   3 -13       47.33       26.07     22.99 o 
  -6   3 -13     2409.86     2215.33     67.82 o 
  -3   3 -13      840.13      701.95     33.81 o 
  -2   3 -13      272.07      235.09     22.83 o 
  -1   3 -13     1045.52     1016.02     41.73 o 
   0   3 -13        6.09       -7.77     17.44 o 
   1   3 -13     1992.31     2047.72     64.23 o 
   2   3 -13      307.65      127.72     30.59 o 
   3   3 -13     1550.48     1445.25     62.27 o 
  -9   4 -13       61.09       61.42     24.40 o 
  -8   4 -13     2791.68     2450.63     71.69 o 
  -7   4 -13       39.36       15.50     20.98 o 
  -4   4 -13      720.62      603.42     32.12 o 
  -3   4 -13      881.31      798.98     35.53 o 
  -2   4 -13      441.84      408.95     28.47 o 
  -1   4 -13     2038.14     1850.11     54.80 o 
   0   4 -13      237.69      186.85     26.01 o 
   1   4 -13     1793.85     1635.48     57.68 o 
   2   4 -13      139.23      101.05     25.63 o 
   3   4 -13      582.68      649.88     47.60 o 
  -5   5 -13      708.73      577.43     33.60 o 
  -4   5 -13     1645.49     1449.28     49.25 o 
  -3   5 -13     1344.43     1236.15     45.46 o 
  -2   5 -13     1072.31      988.38     42.01 o 
  -1   5 -13     1585.73     1445.16     50.94 o 
   0   5 -13       43.11       30.92     19.06 o 
   1   5 -13     1199.08     1110.55     49.48 o 
   2   5 -13      512.75      362.16     34.83 o 
  -6   6 -13     1683.49     1408.61     51.05 o 
  -5   6 -13       91.79      103.48     23.89 o 
  -4   6 -13     1698.33     1458.36     51.77 o 
  -3   6 -13      810.59      686.41     38.28 o 
  -2   6 -13      213.27      188.04     23.49 o 
  -1   6 -13     1628.21     1435.93     51.70 o 
   0   6 -13       51.62       29.43     19.23 o 
   1   6 -13     1635.45     1464.50     56.28 o 
  -5   7 -13      336.38      292.42     29.98 o 
  -4   7 -13      711.69      597.49     37.62 o 
  -3   7 -13     1228.21     1065.18     48.05 o 
  -2   7 -13      650.65      628.92     38.55 o 
  -1   7 -13      697.14      646.94     38.76 o 
 -12 -11 -12     1166.11     1422.94     78.91 o 
 -13 -10 -12      328.40      384.45     54.92 o 
 -12 -10 -12     1546.47     1892.68     84.01 o 
 -14  -9 -12     1781.56     2048.93     85.19 o 
 -13  -9 -12      142.14      112.24     36.13 o 
 -12  -9 -12     1435.67     1837.33     83.49 o 
 -11  -9 -12     1024.41     1281.61     71.15 o 
 -14  -8 -12     1627.06     1910.24     81.33 o 
 -13  -8 -12      635.89      669.68     55.06 o 
 -12  -8 -12     1787.59     2623.36     96.67 o 
 -11  -8 -12     1636.26     2104.73     84.47 o 
 -14  -7 -12     1030.80     1147.84     64.50 o 
 -13  -7 -12      348.71      394.06     45.85 o 
 -12  -7 -12     1841.19     2434.84     89.17 o 
 -11  -7 -12     1005.88     1429.77     71.69 o 
 -10  -7 -12      916.74     1144.55     61.96 o 
 -14  -6 -12     1399.46     1702.07     75.07 o 
 -13  -6 -12      109.01      111.19     35.00 o 
 -12  -6 -12     1995.84     2753.15     90.89 o 
 -11  -6 -12      590.89      770.63     57.70 o 
 -10  -6 -12     1559.91     1959.96     75.47 o 
 -14  -5 -12      924.41     1025.54     59.92 o 
 -13  -5 -12      208.82      219.45     38.85 o 
 -12  -5 -12     1415.06     1688.88     71.31 o 
 -11  -5 -12      837.24     1011.57     56.80 o 
 -10  -5 -12     2755.40     3619.44    100.46 o 
  -9  -5 -12     2971.85     3448.00     91.88 o 
 -14  -4 -12     1108.40     1163.27     61.81 o 
 -13  -4 -12       45.13       41.40     30.36 o 
 -12  -4 -12     1472.75     1623.76     68.40 o 
 -11  -4 -12      452.18      521.81     46.03 o 
 -10  -4 -12     1563.80     1897.75     72.20 o 
  -9  -4 -12     1954.02     2250.52     76.91 o 
 -13  -3 -12      158.63      133.53     35.02 o 
 -12  -3 -12     1076.66     1148.73     57.93 o 
 -11  -3 -12      605.55      671.81     48.52 o 
 -10  -3 -12      813.39      962.31     53.43 o 
  -9  -3 -12     2070.21     2323.67     77.67 o 
  -8  -3 -12      969.87     1053.38     54.87 o 
 -13  -2 -12       67.80       25.98     28.83 o 
 -12  -2 -12     2431.28     2645.46     80.68 o 
 -11  -2 -12      223.59      225.01     35.73 o 
 -10  -2 -12     1847.22     2183.94     74.59 o 
  -9  -2 -12      319.08      307.56     36.97 o 
  -8  -2 -12     1799.02     2016.41     71.69 o 
  -7  -2 -12     1985.03     2255.69     72.86 o 
 -13  -1 -12      463.70      394.46     38.66 o 
 -12  -1 -12      929.84      952.50     52.62 o 
 -11  -1 -12       28.06       -5.07     27.29 o 
 -10  -1 -12      274.47      294.23     36.38 o 
  -9  -1 -12     1073.62     1300.48     58.52 o 
  -8  -1 -12      914.26     1076.51     53.56 o 
  -7  -1 -12     5392.89     6023.98    114.73 o 
  -6  -1 -12      649.62      660.04     45.64 o 
   1  -1 -12     1042.29     1046.70     47.44 o 
   2  -1 -12     2130.67     2097.49     66.97 o 
   3  -1 -12      308.75      298.78     35.37 o 
   4  -1 -12     1098.53     1172.72     61.66 o 
   5  -1 -12       13.48        5.12     31.56 o 
 -12   0 -12     1441.93     1445.50     62.43 o 
 -11   0 -12       81.40       95.47     29.47 o 
 -10   0 -12     1970.47     2116.08     69.14 o 
  -9   0 -12      190.69      191.30     31.15 o 
  -8   0 -12     2110.84     2301.44     72.37 o 
  -7   0 -12     1164.56     1240.86     55.73 o 
  -6   0 -12      173.85      174.33     32.62 o 
  -5   0 -12     1853.65     2011.44     67.02 o 
  -1   0 -12     2972.72     1334.55     49.83 o 
   0   0 -12     1775.79     1780.56     54.24 o 
   1   0 -12      522.44      539.26     34.53 o 
   2   0 -12     1345.63     1377.01     54.66 o 
   3   0 -12       18.09       51.84     24.15 o 
   4   0 -12     2393.81     2383.90     80.01 o 
   5   0 -12      147.70      128.02     33.47 o 
 -12   1 -12     2197.10     2059.15     71.62 o 
 -11   1 -12      262.56      252.88     34.23 o 
 -10   1 -12     1386.01     1272.24     55.83 o 
  -9   1 -12      401.78      352.72     37.67 o 
  -8   1 -12      142.80       99.81     27.12 o 
  -7   1 -12     3927.61     3959.52     89.51 o 
  -6   1 -12      524.51      533.42     40.67 o 
  -5   1 -12     6359.65     6426.90    112.60 o 
  -4   1 -12      475.52      449.82     39.35 o 
  -3   1 -12     3798.44     3192.04    275.53 o 
  -2   1 -12       80.78       64.32     17.51 o 
  -1   1 -12     1004.69      905.50     38.19 o 
   0   1 -12     1560.22     1633.44     54.63 o 
   1   1 -12      370.45      350.45     30.00 o 
   2   1 -12     2751.93     2736.51     73.60 o 
   3   1 -12      287.00      336.27     35.31 o 
   4   1 -12     2135.08     2301.06     77.27 o 
   5   1 -12       10.02       19.75     30.39 o 
 -11   2 -12        2.38       25.63     24.18 o 
 -10   2 -12     1298.39     1162.05     53.71 o 
  -9   2 -12     1156.30     1149.29     52.34 o 
  -8   2 -12      962.60      898.58     45.92 o 
  -7   2 -12      960.56      966.27     47.38 o 
  -6   2 -12     1472.74     1493.06     56.75 o 
  -5   2 -12     2076.06     2054.98     65.13 o 
  -4   2 -12       32.95       43.46     12.83 o 
  -3   2 -12     2211.58     2027.43     99.81 o 
  -2   2 -12      804.60      791.92     34.07 o 
  -1   2 -12     3376.54     3169.88     65.86 o 
   0   2 -12     1155.66     1321.04     48.75 o 
   1   2 -12     1646.41     1798.44     59.92 o 
   2   2 -12     1233.20     1336.11     53.04 o 
   3   2 -12      614.24      601.51     40.82 o 
   4   2 -12      580.29      526.14     40.48 o 
   5   2 -12       46.54       70.75     28.44 o 
 -10   3 -12     1768.28     1571.37     61.47 o 
  -9   3 -12      102.30       89.26     26.20 o 
  -8   3 -12      397.50      342.56     32.55 o 
  -7   3 -12      343.91      273.71     30.22 o 
  -6   3 -12      401.04      364.83     19.59 o 
  -5   3 -12     2750.26     2456.65     84.21 o 
  -4   3 -12      117.96      118.01     14.15 o 
  -3   3 -12     2651.54     2400.86     54.31 o 
  -2   3 -12      118.12       91.53     17.05 o 
  -1   3 -12     1342.73     1296.30     44.53 o 
   0   3 -12      133.69      116.39     20.96 o 
   1   3 -12      533.70      579.25     39.08 o 
   2   3 -12     1437.57     1621.58     60.08 o 
   3   3 -12      161.91      165.22     28.64 o 
   4   3 -12     1788.96     1759.54     66.41 o 
 -10   4 -12      714.86      656.10     42.97 o 
  -9   4 -12       89.92       60.68     23.47 o 
  -8   4 -12     1557.33     1392.21     54.35 o 
  -7   4 -12      837.60      698.49     25.83 o 
  -6   4 -12     1541.85     1370.75    118.03 o 
  -5   4 -12     1075.44      994.93     39.03 o 
  -4   4 -12      527.80      503.75     29.74 o 
  -3   4 -12      800.90      720.78     32.61 o 
  -2   4 -12       96.18       84.18     17.89 o 
  -1   4 -12      669.93      580.46     32.16 o 
   0   4 -12      801.32      837.94     39.45 o 
   1   4 -12     2097.85     2026.29     60.44 o 
   2   4 -12     1741.15     1938.40     67.18 o 
   3   4 -12      799.25      893.38     50.04 o 
   4   4 -12      607.45      710.22     45.35 o 
  -9   5 -12       27.16       -4.00     22.21 o 
  -8   5 -12     1496.78     1250.26     34.39 o 
  -7   5 -12      324.13      271.14     25.27 o 
  -6   5 -12      430.41      401.16     27.94 o 
  -5   5 -12      882.33      843.74     37.59 o 
  -4   5 -12       97.56      108.27     20.61 o 
  -3   5 -12     1459.57     1397.46     45.88 o 
  -2   5 -12       45.09       26.76     17.16 o 
  -1   5 -12     3273.87     3241.75     70.15 o 
   0   5 -12      461.27      399.65     30.07 o 
   1   5 -12     1852.47     1836.64     58.92 o 
   2   5 -12      402.66      376.84     32.75 o 
   3   5 -12      257.09      270.99     31.83 o 
   4   5 -12     1133.89      494.97     46.18 o 
  -8   6 -12     1368.88     1161.27     46.57 o 
  -7   6 -12      442.76      359.60     30.67 o 
  -6   6 -12      737.96      671.29     36.93 o 
  -5   6 -12      631.79      619.52     35.02 o 
  -4   6 -12      771.52      661.95     35.82 o 
  -3   6 -12     1676.60     1649.99     51.75 o 
  -2   6 -12       76.89       71.70     20.41 o 
  -1   6 -12     1127.11      976.02     42.06 o 
   0   6 -12      946.29      851.23     40.54 o 
   1   6 -12      641.19      599.84     37.23 o 
   2   6 -12     1270.32     1229.22     53.22 o 
   3   6 -12     1016.19      978.28     49.49 o 
  -7   7 -12      304.11      281.85     27.52 o 
  -6   7 -12     1349.98     1127.61     47.39 o 
  -5   7 -12      359.41      315.79     29.57 o 
  -4   7 -12      559.63      427.48     32.40 o 
  -3   7 -12     1262.62     1254.59     49.21 o 
  -2   7 -12       67.10       86.68     19.46 o 
  -1   7 -12     1344.41     1234.29     48.05 o 
   0   7 -12      283.58      231.40     27.38 o 
   1   7 -12     1871.85     1666.50     57.25 o 
   2   7 -12      214.82      169.73     28.32 o 
  -4   8 -12      157.10      120.50     22.95 o 
  -3   8 -12      870.38      838.29     43.97 o 
  -2   8 -12       20.43       15.53     18.92 o 
  -1   8 -12     1043.41      915.58     43.86 o 
   0   8 -12       65.63       65.00     22.67 o 
 -13 -10 -11      473.93      602.76     55.18 o 
 -12 -10 -11       21.15       45.88     33.46 o 
 -14  -9 -11      289.50      282.66     41.67 o 
 -13  -9 -11      737.97      850.80     56.99 o 
 -12  -9 -11      241.95      284.50     47.68 o 
 -11  -9 -11     1901.15     2457.99     86.78 o 
 -14  -8 -11      893.98     1000.98     59.78 o 
 -13  -8 -11      526.19      585.35     49.36 o 
 -12  -8 -11      827.72     1011.63     61.39 o 
 -11  -8 -11     1364.27     1687.13     72.19 o 
 -15  -7 -11       86.37       40.36     30.27 o 
 -14  -7 -11      920.39     1026.24     58.49 o 
 -13  -7 -11      528.08      570.44     49.62 o 
 -12  -7 -11      305.11      367.46     46.04 o 
 -11  -7 -11     2765.02     3670.03    102.55 o 
 -10  -7 -11      152.48      151.73     34.80 o 
 -15  -6 -11      348.21      306.97     40.59 o 
 -14  -6 -11     1505.73     1683.82     69.61 o 
 -13  -6 -11     1469.85     1764.31     72.11 o 
 -12  -6 -11     1425.51     1813.92     72.88 o 
 -11  -6 -11     1402.27     1826.08     72.13 o 
 -10  -6 -11     1091.55     1205.66     60.85 o 
 -15  -5 -11      212.43      169.79     35.03 o 
 -14  -5 -11     1587.97     1659.88     68.62 o 
 -13  -5 -11      431.51      538.05     45.38 o 
 -12  -5 -11     1118.45     1373.27     63.78 o 
 -11  -5 -11     1146.33     1366.20     61.81 o 
 -10  -5 -11      647.84      790.35     53.37 o 
  -9  -5 -11     4382.60     5162.02    106.47 o 
 -14  -4 -11     1126.77     1227.31     60.66 o 
 -13  -4 -11     1235.04     1391.81     63.46 o 
 -12  -4 -11     1621.10     1856.23     69.95 o 
 -11  -4 -11     2388.91     2859.22     83.74 o 
 -10  -4 -11     1763.79     2260.04     74.68 o 
  -9  -4 -11     2073.97     2632.52     78.58 o 
  -8  -4 -11       26.96       38.44     26.80 o 
 -14  -3 -11     2108.01     2030.74     73.90 o 
 -13  -3 -11     1092.90     1200.58     57.85 o 
 -12  -3 -11     1435.04     1622.70     63.62 o 
 -11  -3 -11     2061.65     2261.16     72.98 o 
 -10  -3 -11      617.11      700.10     45.83 o 
  -9  -3 -11     3083.49     3380.96     85.14 o 
  -8  -3 -11       37.42       59.64     26.90 o 
   2  -3 -11     2635.00     2624.99     73.68 o 
   3  -3 -11      211.38      235.95     33.59 o 
   4  -3 -11     1119.78     1158.13     60.13 o 
   5  -3 -11      448.00      482.86     48.16 o 
 -14  -2 -11     1358.95     1370.13     63.00 o 
 -13  -2 -11     1316.67     1371.08     61.53 o 
 -12  -2 -11     1209.15     1265.68     56.68 o 
 -11  -2 -11     1748.48     2016.10     67.74 o 
 -10  -2 -11      878.25     1018.12     51.96 o 
  -9  -2 -11     1695.12     1970.70     66.14 o 
  -8  -2 -11      444.42      470.91     39.23 o 
  -7  -2 -11     2227.47     2584.03     72.63 o 
   0  -2 -11     2497.31     2785.94     64.66 o 
   1  -2 -11       91.27      124.14     23.49 o 
   2  -2 -11      877.07      853.24     46.98 o 
   3  -2 -11      695.65      750.26     45.68 o 
   4  -2 -11     1335.42     1408.57     64.34 o 
   5  -2 -11     1270.89     1324.27     66.15 o 
   6  -2 -11      375.74      424.65     47.54 o 
 -13  -1 -11      854.69      908.88     51.40 o 
 -12  -1 -11     1786.03     1851.20     65.82 o 
 -11  -1 -11     1497.84     1521.72     58.88 o 
 -10  -1 -11     1060.73     1082.03     50.54 o 
  -9  -1 -11     2036.05     2385.58     71.17 o 
  -8  -1 -11      829.32      991.52     49.07 o 
  -7  -1 -11     3707.78     4357.00     93.09 o 
  -6  -1 -11      886.53      861.11     46.34 o 
  -1  -1 -11      399.34      360.01     23.83 o 
   0  -1 -11     2386.90     2583.15     61.86 o 
   1  -1 -11      242.48      268.27     28.00 o 
   2  -1 -11     2597.96     2634.81     72.09 o 
   3  -1 -11      718.13      830.98     46.67 o 
   4  -1 -11     2188.60     2362.64     77.53 o 
   5  -1 -11      574.07      580.50     48.83 o 
   6  -1 -11      439.01      436.35     45.23 o 
 -13   0 -11      369.13      349.09     37.17 o 
 -12   0 -11     1582.75     1485.96     60.14 o 
 -11   0 -11     1575.28     1521.12     59.11 o 
 -10   0 -11     1182.57     1265.47     53.05 o 
  -9   0 -11     1745.42     1694.03     59.92 o 
  -8   0 -11      328.18      359.79     36.26 o 
  -7   0 -11     3887.05     4113.23     87.74 o 
  -6   0 -11      191.93      205.37     31.97 o 
  -5   0 -11     2729.11     2908.12     74.27 o 
  -4   0 -11      423.35      379.52     20.52 o 
  -3   0 -11     1776.51     1640.49     39.57 o 
  -2   0 -11     1719.80     1701.34     43.12 o 
  -1   0 -11      536.66      603.40     30.50 o 
   0   0 -11     2733.60     2762.36     62.05 o 
   1   0 -11       40.33       83.19     20.86 o 
   2   0 -11     2379.54     2619.40     70.33 o 
   3   0 -11      333.17      363.99     35.07 o 
   4   0 -11      826.69      801.62     50.12 o 
   5   0 -11      845.18     1032.52     56.51 o 
   6   0 -11      378.28      372.88     43.90 o 
 -12   1 -11     1074.40     1042.26     54.28 o 
 -11   1 -11     1349.12     1308.49     55.00 o 
 -10   1 -11      742.90      759.91     42.77 o 
  -9   1 -11     2245.93     2320.79     67.74 o 
  -8   1 -11      159.43      148.91     27.99 o 
  -7   1 -11     3406.49     3598.41     81.19 o 
  -6   1 -11       28.38       23.19     22.33 o 
  -5   1 -11     3372.63     3142.84    298.17 o 
  -4   1 -11     1159.75     1141.68    137.32 o 
  -3   1 -11     1906.48     1731.84     85.56 o 
  -2   1 -11     1665.10     1457.26     40.37 o 
  -1   1 -11      382.34      430.39     28.94 o 
   0   1 -11     2808.64     2945.97     65.15 o 
   1   1 -11      238.78      263.40     25.67 o 
   2   1 -11     2991.33     3241.55     76.82 o 
   3   1 -11      279.60      325.76     32.33 o 
   4   1 -11     1513.81     1644.64     64.85 o 
   5   1 -11      773.00      816.18     51.75 o 
   6   1 -11      881.41      958.99     59.56 o 
 -12   2 -11     1473.16     1326.74     59.29 o 
 -11   2 -11     1261.24     1266.55     55.72 o 
 -10   2 -11     1214.73     1035.58     48.80 o 
  -9   2 -11     2057.89     2058.60     64.38 o 
  -8   2 -11      442.54      454.19     34.85 o 
  -7   2 -11     2842.52     2554.25    239.05 o 
  -6   2 -11       11.09        8.52     12.28 o 
  -5   2 -11     3718.90     3388.85    197.39 o 
  -4   2 -11      868.38      761.46     61.27 o 
  -3   2 -11     1992.74     1911.57    172.30 o 
  -2   2 -11     1183.55     1079.18     38.48 o 
  -1   2 -11      739.51      734.45     32.69 o 
   0   2 -11     1492.40     1146.06     46.75 o 
   1   2 -11        7.33        5.89     18.05 o 
   2   2 -11     2954.25     3066.00     72.64 o 
   3   2 -11      217.88      249.84     30.18 o 
   4   2 -11     2329.88     2572.42     78.24 o 
   5   2 -11      265.12      316.28     36.15 o 
   6   2 -11      527.72      694.34     50.50 o 
 -11   3 -11      367.61      368.33     36.39 o 
 -10   3 -11      485.76      441.10     37.80 o 
  -9   3 -11     2162.99     2129.35     64.95 o 
  -8   3 -11       17.59       10.03     23.37 o 
  -7   3 -11     3510.29     3304.45    209.43 o 
  -6   3 -11       17.31       19.52     12.47 o 
  -5   3 -11     5823.57     5545.87     59.94 o 
  -4   3 -11       15.92        7.63     11.01 o 
  -3   3 -11     1873.59     1855.25     35.49 o 
  -2   3 -11      160.71      171.32     18.57 o 
  -1   3 -11      483.45      512.75     28.70 o 
   0   3 -11     1435.19     1451.09     47.05 o 
   1   3 -11       63.91      -21.24     21.24 o 
   2   3 -11     2481.84     2661.32     69.33 o 
   3   3 -11       62.57       71.66     23.30 o 
   4   3 -11     1060.87     1128.92     53.31 o 
   5   3 -11      193.73      235.67     32.89 o 
   6   3 -11      248.15      321.02     41.03 o 
 -10   4 -11      550.35      466.27     38.36 o 
  -9   4 -11     1888.87     1658.72     99.62 o 
  -8   4 -11      320.22      303.58     19.25 o 
  -7   4 -11     1651.52     1528.54     40.97 o 
  -6   4 -11       65.89       86.89     13.99 o 
  -5   4 -11     1730.80     1633.22     34.39 o 
  -4   4 -11      219.13      173.05     15.37 o 
  -3   4 -11     1505.34     1413.49     41.87 o 
  -2   4 -11     1339.98     1328.20     42.11 o 
  -1   4 -11     1421.57     1319.62     43.64 o 
   0   4 -11     1763.30     1835.33     52.10 o 
   1   4 -11      143.41      118.25     21.25 o 
   2   4 -11     1246.63      219.27     32.15 o 
   3   4 -11       75.80      102.15     25.92 o 
   4   4 -11     1754.39     1654.75     61.80 o 
   5   4 -11      226.63      206.44     30.62 o 
  -9   5 -11      313.05      281.55     20.16 o 
  -8   5 -11       92.25       68.07     14.67 o 
  -7   5 -11     1351.52     1243.00     32.73 o 
  -6   5 -11       37.17       25.58     12.17 o 
  -5   5 -11     3440.50     3454.69     68.18 o 
  -4   5 -11       28.97       10.73     16.37 o 
  -3   5 -11     3728.02     3714.04     68.49 o 
  -2   5 -11      228.38      238.63     22.95 o 
  -1   5 -11      347.56      341.85     25.58 o 
   0   5 -11      863.40      925.51     39.43 o 
   1   5 -11       38.53       47.09     18.57 o 
   2   5 -11     2190.95     2407.37     67.72 o 
   3   5 -11       60.77       14.78     25.70 o 
   4   5 -11     2427.42     2798.08     82.96 o 
   5   5 -11      189.23      218.51     30.65 o 
  -9   6 -11     1175.13      962.41     46.74 o 
  -8   6 -11      324.12      273.84     19.65 o 
  -7   6 -11     3041.02     2755.95    265.12 o 
  -6   6 -11      295.60      240.95     25.44 o 
  -5   6 -11     2019.52     2170.87     57.52 o 
  -4   6 -11       31.80       13.62     16.41 o 
  -3   6 -11     1250.51     1183.21     42.77 o 
  -2   6 -11      833.04      816.56     36.85 o 
  -1   6 -11      793.21      689.43     34.86 o 
   0   6 -11     1723.27     1726.61     52.62 o 
   1   6 -11     1106.70     1032.94     44.90 o 
   2   6 -11     1907.46     1846.89     59.66 o 
   3   6 -11       74.39       40.41     23.54 o 
   4   6 -11     1095.33     1320.77     60.62 o 
   5   6 -11      298.01      319.13     42.27 o 
  -8   7 -11      324.91      260.43     27.55 o 
  -7   7 -11      685.59      599.24     35.42 o 
  -6   7 -11       48.12       44.26     20.53 o 
  -5   7 -11     1388.00     1394.27     49.79 o 
  -4   7 -11      347.79      310.18     28.57 o 
  -3   7 -11     2482.24     2499.81     63.55 o 
  -2   7 -11      233.76      256.14     25.48 o 
  -1   7 -11     2032.11     2050.38     57.81 o 
   0   7 -11      808.66      848.86     40.52 o 
   1   7 -11      269.69      274.08     27.19 o 
   2   7 -11     1636.58     1649.13     57.80 o 
   3   7 -11       20.28       14.75     20.71 o 
   4   7 -11     1691.57     1712.32     63.71 o 
  -6   8 -11      168.21      165.18     25.08 o 
  -5   8 -11     1544.81     1523.91     54.48 o 
  -4   8 -11      203.41      206.52     25.62 o 
  -3   8 -11      942.28      982.79     43.59 o 
  -2   8 -11      156.53      102.43     22.37 o 
  -1   8 -11      421.22      357.72     30.51 o 
   0   8 -11     1131.52     1118.63     46.82 o 
   1   8 -11       89.98       84.06     21.85 o 
   2   8 -11     1502.07     1454.13     54.34 o 
   3   8 -11      126.40       89.19     24.27 o 
  -3   9 -11     1009.22     1089.04     48.77 o 
  -2   9 -11      633.44      629.91     39.07 o 
  -1   9 -11     1170.55     1178.37     48.27 o 
   0   9 -11      334.61      317.72     30.33 o 
 -12 -10 -10      119.64      104.55     38.95 o 
 -11 -10 -10     1914.28     2560.09     86.54 o 
 -13  -9 -10     2156.82     2554.60     86.28 o 
 -12  -9 -10      224.84      237.15     40.01 o 
 -11  -9 -10     2404.48     3302.59     94.66 o 
 -14  -8 -10       98.57      124.67     34.11 o 
 -13  -8 -10     1459.65     1759.14     70.52 o 
 -12  -8 -10      292.76      278.34     39.74 o 
 -11  -8 -10     2770.75     3868.73    100.75 o 
 -15  -7 -10      906.37      806.11     52.07 o 
 -14  -7 -10       31.94       29.96     24.40 o 
 -13  -7 -10     2185.39     2525.45     80.71 o 
 -12  -7 -10       76.92       92.97     30.67 o 
 -11  -7 -10     4070.24     5455.83    117.17 o 
 -10  -7 -10      604.82      609.19     47.01 o 
 -15  -6 -10     1137.02     1161.61     59.65 o 
 -14  -6 -10       78.55       55.50     27.72 o 
 -13  -6 -10     1950.49     2393.07     78.07 o 
 -12  -6 -10      162.48      169.59     34.41 o 
 -11  -6 -10     3887.58     5561.92    112.77 o 
 -10  -6 -10      842.33     1009.10     53.49 o 
 -15  -5 -10      583.03      552.22     45.59 o 
 -14  -5 -10      153.31      152.29     30.25 o 
 -13  -5 -10     1473.56     1630.93     64.51 o 
 -12  -5 -10       89.02       26.58     27.19 o 
 -11  -5 -10     3139.82     3879.64     93.50 o 
 -10  -5 -10      503.40      600.37     44.05 o 
  -9  -5 -10     4015.12     4964.48     99.58 o 
 -15  -4 -10     1053.43     1065.29     56.85 o 
 -14  -4 -10      757.14      726.01     47.29 o 
 -13  -4 -10     2109.65     2392.47     76.16 o 
 -12  -4 -10       73.85       66.79     26.68 o 
 -11  -4 -10     1937.11     2442.21     74.96 o 
 -10  -4 -10      343.24      347.33     35.90 o 
  -9  -4 -10     1858.58     2441.62     74.46 o 
   1  -4 -10     3022.58     3144.08     71.72 o 
   2  -4 -10      854.78      904.13     44.78 o 
   3  -4 -10     2575.50     2774.26     78.96 o 
   4  -4 -10      131.15      173.43     32.60 o 
   5  -4 -10     1490.58     1680.72     73.52 o 
   6  -4 -10      161.84      174.81     39.35 o 
 -14  -3 -10      445.85      463.36     41.99 o 
 -13  -3 -10     1498.12     1572.55     63.10 o 
 -12  -3 -10       40.67        1.03     24.48 o 
 -11  -3 -10     1708.58     1793.44     62.90 o 
 -10  -3 -10      629.80      727.12     44.19 o 
  -9  -3 -10     4458.72     5005.58     96.35 o 
  -8  -3 -10     1836.84     2133.29     65.87 o 
  -1  -3 -10     1034.55      997.56     36.00 o 
   0  -3 -10     4798.95     4811.51     80.09 o 
   1  -3 -10      839.13      852.81     40.36 o 
   2  -3 -10      483.93      500.51     34.66 o 
   3  -3 -10     1992.15     2250.27     70.23 o 
   4  -3 -10        0.03       17.91     28.18 o 
   5  -3 -10     1891.51     2129.62     80.10 o 
   6  -3 -10      125.72      192.61     38.88 o 
 -14  -2 -10      318.99      355.86     39.39 o 
 -13  -2 -10     2059.10     2047.79     69.22 o 
 -12  -2 -10      449.62      477.77     37.37 o 
 -11  -2 -10     1457.21     1600.67     59.61 o 
 -10  -2 -10       11.94       16.45     21.83 o 
  -9  -2 -10     1170.85     1242.98     51.72 o 
  -8  -2 -10     1890.26     1973.54     62.28 o 
  -7  -2 -10      503.95      471.58     36.27 o 
  -2  -2 -10     5585.65     5359.23     69.12 o 
   0  -2 -10     2287.77     2197.44     55.17 o 
   1  -2 -10     2320.48     2514.66     62.98 o 
   2  -2 -10      612.42      682.22     38.76 o 
   3  -2 -10     2344.56     2617.55     72.98 o 
   4  -2 -10      566.52      598.95     42.96 o 
   5  -2 -10     1178.12     1277.26     61.57 o 
   6  -2 -10       33.14        6.35     29.62 o 
 -14  -1 -10     1666.87     1601.99     66.37 o 
 -13  -1 -10      752.15      793.15     47.36 o 
 -12  -1 -10      689.43      744.26     43.86 o 
 -11  -1 -10     1281.80     1281.18     52.25 o 
 -10  -1 -10      179.93      161.44     28.22 o 
  -9  -1 -10     2594.85     2813.78     71.29 o 
  -8  -1 -10     1262.00     1328.99     51.69 o 
  -7  -1 -10     5102.46     5749.73     99.13 o 
  -6  -1 -10     1296.05     1298.44     50.44 o 
  -3  -1 -10        2.75       26.44     11.18 o 
  -1  -1 -10     1922.72     1879.33     45.70 o 
   0  -1 -10     3869.06     4211.87     72.83 o 
   1  -1 -10     1941.02     2223.29     58.54 o 
   2  -1 -10     1644.98     1849.68     58.05 o 
   3  -1 -10      667.96      817.79     44.52 o 
   4  -1 -10      156.47      154.28     28.83 o 
   5  -1 -10     1991.60     2243.35     78.14 o 
   6  -1 -10       68.51       94.70     34.13 o 
   7  -1 -10     1713.59     1971.82     82.39 o 
 -13   0 -10     1024.02     1009.77     52.64 o 
 -12   0 -10      234.56      216.82     31.27 o 
 -11   0 -10     2904.46     2977.55     75.21 o 
 -10   0 -10      333.69      325.40     31.58 o 
  -9   0 -10     1639.44     1817.59     58.44 o 
  -8   0 -10      177.64      120.78     26.89 o 
  -7   0 -10     1168.71     1250.18     50.15 o 
  -6   0 -10     2175.08     2034.58    164.05 o 
  -5   0 -10      388.37      366.00     24.10 o 
  -4   0 -10     9392.99     8578.16     78.00 o 
  -3   0 -10      277.06      239.68     18.10 o 
  -2   0 -10     8070.12     8384.54     88.59 o 
  -1   0 -10      204.72      205.00     19.30 o 
   0   0 -10     2303.83     2506.19     56.03 o 
   1   0 -10      350.35      446.99     29.92 o 
   2   0 -10     1045.95     1147.84     46.86 o 
   3   0 -10     2108.84     2485.18     69.11 o 
   4   0 -10      195.31      212.41     31.65 o 
   5   0 -10     2894.73     3514.08     93.04 o 
   6   0 -10       18.63       34.17     27.02 o 
   7   0 -10     1056.72     1281.22     68.76 o 
 -13   1 -10      701.77      620.28     42.83 o 
 -12   1 -10     1470.37     1493.95     59.89 o 
 -11   1 -10     1047.25     1070.98     49.04 o 
 -10   1 -10       23.16       37.83     22.82 o 
  -9   1 -10      803.84      763.92     40.84 o 
  -8   1 -10     1742.41     1617.37    186.15 o 
  -7   1 -10     3068.81     2949.15    212.61 o 
  -6   1 -10     4345.38     4227.15    257.08 o 
  -5   1 -10     4207.39     4203.08    235.59 o 
  -4   1 -10     3498.39     3276.67    321.05 o 
  -3   1 -10      539.61      458.67     22.75 o 
  -2   1 -10     2557.40     2408.64     47.67 o 
  -1   1 -10      374.30      282.02     24.61 o 
   0   1 -10     4016.98     4001.77     69.80 o 
   1   1 -10     1717.16     1794.14     51.76 o 
   2   1 -10     3688.88     4191.87     82.59 o 
   3   1 -10     2247.14     2551.28     69.30 o 
   4   1 -10      871.78      916.12     48.58 o 
   5   1 -10     1053.52     1160.63     57.36 o 
   6   1 -10       22.07       31.31     27.41 o 
   7   1 -10     1093.22     1293.04     68.88 o 
 -12   2 -10      648.16      629.41     44.72 o 
 -11   2 -10     1732.51     1732.66     61.93 o 
 -10   2 -10       12.50        3.23     21.90 o 
  -9   2 -10     2858.38     2551.16    188.44 o 
  -8   2 -10      102.01       88.87     13.29 o 
  -7   2 -10     2026.45     1924.44    168.05 o 
  -6   2 -10      820.35      862.15     27.39 o 
  -5   2 -10      324.85      311.26     25.16 o 
  -4   2 -10     3143.18     3161.81    255.30 o 
  -3   2 -10       80.56      108.05     13.26 o 
  -2   2 -10     9373.63     9195.83     93.86 o 
  -1   2 -10       61.12       61.66     15.91 o 
   0   2 -10     6172.68     7151.77     98.73 o 
   1   2 -10      279.71      270.73     24.42 o 
   2   2 -10     2333.99     2575.38     64.33 o 
   3   2 -10     1630.70     1860.30     60.24 o 
   4   2 -10      246.77      276.73     31.78 o 
   5   2 -10     1930.51     2227.14     72.82 o 
   6   2 -10       24.11       30.30     28.93 o 
   7   2 -10     3042.23     3433.25    101.58 o 
 -11   3 -10     1371.05     1398.33     55.70 o 
 -10   3 -10      501.63      462.58     37.31 o 
  -9   3 -10     1394.45     1322.43     70.05 o 
  -8   3 -10       90.52       80.20     13.21 o 
  -7   3 -10     1312.38     1201.08     63.86 o 
  -6   3 -10     3409.03     3335.37     55.90 o 
  -5   3 -10     2568.24     2439.03    104.01 o 
  -4   3 -10     3635.24     3561.16    117.16 o 
  -3   3 -10     1486.06     1424.30     30.09 o 
  -2   3 -10     3531.21     3275.81     44.47 o 
  -1   3 -10       35.73       52.80     15.04 o 
   0   3 -10     3040.76     3102.06     63.62 o 
   1   3 -10      653.32      722.57     36.10 o 
   2   3 -10     1929.06     1916.24     55.98 o 
   3   3 -10     1787.91     1974.80     60.18 o 
   4   3 -10      957.36     1084.41     49.61 o 
   5   3 -10     1591.93     1792.96     65.93 o 
   6   3 -10      207.10      223.22     35.62 o 
   7   3 -10     1021.69     1053.93     59.91 o 
 -11   4 -10      512.74      403.63     35.43 o 
 -10   4 -10      198.02      153.12     27.72 o 
  -9   4 -10     2414.43     2287.22    158.34 o 
  -8   4 -10       76.35       50.52     13.00 o 
  -7   4 -10     2992.03     2714.99     61.22 o 
  -6   4 -10       34.09       35.49     12.02 o 
  -5   4 -10      949.79      896.35     25.45 o 
  -4   4 -10      830.34      738.81     23.41 o 
  -3   4 -10       79.45      103.53     13.10 o 
  -2   4 -10     2375.65     2241.60     49.79 o 
  -1   4 -10      251.84      261.89     21.86 o 
   0   4 -10     5474.72     5296.75     81.56 o 
   1   4 -10      719.46      739.45     37.64 o 
   2   4 -10     1985.57     2300.06     64.26 o 
   3   4 -10      311.88      345.66     30.13 o 
   4   4 -10      670.84      675.72     41.02 o 
   5   4 -10     1047.44     1141.18     54.10 o 
   6   4 -10       53.61       70.08     26.79 o 
 -10   5 -10      330.75      282.13     29.46 o 
  -9   5 -10     1488.05     1377.60     35.04 o 
  -8   5 -10       49.35       24.04     12.93 o 
  -7   5 -10      760.60      749.00     25.84 o 
  -6   5 -10      132.64      116.47     14.10 o 
  -5   5 -10      608.49      552.91     55.24 o 
  -4   5 -10     1645.94     1626.58     95.44 o 
  -3   5 -10      466.00      508.25     26.99 o 
  -2   5 -10     2757.89     2852.24     58.29 o 
  -1   5 -10       78.45       78.49     17.84 o 
   0   5 -10     2621.43     2681.87     60.59 o 
   1   5 -10      311.70      323.26     26.03 o 
   2   5 -10      797.90      903.62     42.97 o 
   3   5 -10     1119.53     1292.11     54.16 o 
   4   5 -10      861.21      955.58     48.15 o 
   5   5 -10     2374.25     2312.97     71.59 o 
   6   5 -10      294.19      284.54     35.47 o 
  -9   6 -10     1185.85     1080.22     42.83 o 
  -8   6 -10        2.62      -13.29     13.29 o 
  -7   6 -10     1916.09     1823.02    105.29 o 
  -6   6 -10       36.29       22.55     12.17 o 
  -5   6 -10     2332.51     2566.05     59.95 o 
  -4   6 -10      850.04      897.65     36.81 o 
  -3   6 -10      654.71      752.17     33.58 o 
  -2   6 -10     1504.71     1535.53     45.15 o 
  -1   6 -10      116.07      101.88     19.21 o 
   0   6 -10     1477.29     1386.42     44.95 o 
   1   6 -10      333.83      378.69     29.32 o 
   2   6 -10     3246.84     3408.10     74.34 o 
   3   6 -10      437.44      500.32     36.69 o 
   4   6 -10     1199.49      431.59     41.77 o 
   5   6 -10      552.25      602.60     42.76 o 
   6   6 -10      164.77      217.80     33.31 o 
  -8   7 -10       54.42       22.86     13.15 o 
  -7   7 -10     1825.11     1541.61    264.01 o 
  -6   7 -10       18.54       10.98     18.10 o 
  -5   7 -10     1617.90     1627.44     51.05 o 
  -4   7 -10      511.73      522.62     31.96 o 
  -3   7 -10      284.96      271.55     24.60 o 
  -2   7 -10     1382.97     1449.11     46.83 o 
  -1   7 -10      220.38      189.69     22.98 o 
   0   7 -10     2368.02     2249.61     58.36 o 
   1   7 -10       47.18       27.83     18.33 o 
   2   7 -10     2143.07     2200.47     62.93 o 
   3   7 -10      392.59      393.59     33.54 o 
   4   7 -10      422.81      449.69     35.77 o 
   5   7 -10     1053.05     1363.04     62.65 o 
  -7   8 -10     1864.58     1844.52     58.51 o 
  -6   8 -10       51.94       24.41     18.43 o 
  -5   8 -10     1022.59     1089.02     44.83 o 
  -4   8 -10      330.57      364.67     28.65 o 
  -3   8 -10      843.77      893.94     40.94 o 
  -2   8 -10     1174.25     1178.14     45.32 o 
  -1   8 -10      493.33      484.64     31.65 o 
   0   8 -10     1570.91     1671.94     53.13 o 
   1   8 -10      167.09      204.60     26.56 o 
   2   8 -10     1611.47     1589.54     53.96 o 
   3   8 -10      567.08      541.10     37.14 o 
   4   8 -10      977.13     1086.81     49.97 o 
  -5   9 -10     1113.69     1228.86     50.13 o 
  -4   9 -10       58.56       68.69     20.07 o 
  -3   9 -10      933.93      951.20     44.00 o 
  -2   9 -10      757.68      780.84     39.72 o 
  -1   9 -10      121.57      110.22     22.42 o 
   0   9 -10     1351.36     1388.24     50.41 o 
   1   9 -10       17.26       -1.31     18.84 o 
   2   9 -10     1032.14      988.13     44.53 o 
   3   9 -10      332.01      343.96     31.82 o 
  -1  10 -10       63.58       43.17     21.59 o 
   0  10 -10     1120.90     1084.56     46.92 o 
 -11 -10  -9      217.07      270.68     39.63 o 
 -12  -9  -9      675.32      783.40     50.77 o 
 -11  -9  -9      703.41      834.73     51.27 o 
 -13  -8  -9     1812.63     2113.07     72.74 o 
 -12  -8  -9      169.63      207.81     35.32 o 
 -11  -8  -9      265.35      393.48     43.07 o 
 -10  -8  -9     1589.23     2235.27     72.54 o 
 -14  -7  -9      122.70       94.18     27.01 o 
 -13  -7  -9     1078.76     1272.47     57.72 o 
 -12  -7  -9      810.96     1081.98     54.83 o 
 -11  -7  -9     1562.76     1948.61     68.85 o 
 -10  -7  -9     1307.23     1587.24     61.19 o 
 -15  -6  -9     2459.57     2571.49     77.52 o 
 -14  -6  -9       42.95       36.08     27.72 o 
 -13  -6  -9     2080.62     2471.07     74.47 o 
 -12  -6  -9      102.99      122.21     31.01 o 
 -11  -6  -9     2417.56     2891.90     79.69 o 
 -10  -6  -9      742.83     1066.78     54.69 o 
  -9  -6  -9       27.40       37.82     28.16 o 
 -15  -5  -9     2020.77     1976.85     72.18 o 
 -14  -5  -9      141.75      128.08     29.74 o 
 -13  -5  -9     2348.16     2715.28     77.12 o 
 -12  -5  -9      273.80      351.11     34.42 o 
 -11  -5  -9     3191.92     3649.73     86.69 o 
 -10  -5  -9     2552.06     3170.86     80.30 o 
  -9  -5  -9     2209.62     2504.70     70.34 o 
 -15  -4  -9     1322.73     1355.94     60.88 o 
 -14  -4  -9       89.08       98.61     25.92 o 
 -13  -4  -9     3239.90     3827.52     89.32 o 
 -12  -4  -9      651.10      744.03     45.43 o 
 -11  -4  -9     2337.24     2629.66     72.00 o 
 -10  -4  -9     1394.23     1715.05     59.33 o 
  -9  -4  -9      830.64     1127.32     50.46 o 
  -8  -4  -9      747.55      832.93     42.05 o 
  -1  -4  -9     1859.41     1743.57     43.85 o 
   0  -4  -9      399.45      470.48     29.04 o 
   1  -4  -9     1673.34     1746.77     52.44 o 
 -15  -3  -9     1984.04     2080.59     75.41 o 
 -14  -3  -9        6.34       -8.53     24.33 o 
 -13  -3  -9     2582.91     2713.49     76.50 o 
 -12  -3  -9      489.38      512.44     38.95 o 
 -11  -3  -9     1468.62     1665.53     57.14 o 
 -10  -3  -9     1359.43     1393.55     53.22 o 
  -9  -3  -9     2442.56     2463.12     66.23 o 
  -8  -3  -9     2868.06     3498.96     79.91 o 
   0  -3  -9     1574.02     1676.39     45.94 o 
   1  -3  -9     8722.70     9406.43    111.10 o 
   2  -3  -9      479.15      464.99     33.59 o 
   3  -3  -9     2726.43     3047.36     75.22 o 
   4  -3  -9       73.64      165.66     29.19 o 
   5  -3  -9      829.71     1016.46     54.32 o 
   6  -3  -9     1066.83     1226.38     62.84 o 
   7  -3  -9      209.72      231.92     41.21 o 
 -14  -2  -9      225.30      224.64     34.29 o 
 -13  -2  -9     2001.71     2083.61     67.84 o 
 -12  -2  -9      466.03      496.21     36.95 o 
 -11  -2  -9     2877.09     2987.76     73.49 o 
 -10  -2  -9      908.80     1115.01     48.06 o 
  -9  -2  -9     3267.79     3465.77     76.89 o 
  -8  -2  -9     3818.87     3799.91     77.73 o 
  -7  -2  -9     1574.95     1698.30     54.73 o 
  -3  -2  -9     1202.38     1209.94     28.61 o 
  -1  -2  -9     2973.57     2940.18     54.19 o 
   0  -2  -9     2377.78     2487.09     54.34 o 
   1  -2  -9     4283.62     4461.98     77.35 o 
   2  -2  -9      137.85      171.24     23.41 o 
   3  -2  -9     2205.37     2557.00     68.37 o 
   4  -2  -9      778.79      846.39     45.24 o 
   5  -2  -9     2497.13     2945.63     83.89 o 
   6  -2  -9      525.35      640.40     48.70 o 
   7  -2  -9      626.14      647.46     54.62 o 
 -14  -1  -9       27.65       -8.65     27.20 o 
 -13  -1  -9     1630.61     1719.01     64.28 o 
 -12  -1  -9      349.58      428.82     34.52 o 
 -11  -1  -9     2658.29     2781.24     70.61 o 
 -10  -1  -9     2105.92     2169.77     61.12 o 
  -9  -1  -9     3465.61     3473.93     74.43 o 
  -8  -1  -9     6033.23     6178.78     97.61 o 
  -7  -1  -9     1070.27     1155.91     45.78 o 
  -6  -1  -9     4420.54     4684.10     84.08 o 
  -5  -1  -9      357.78      360.61     16.51 o 
  -4  -1  -9     7029.95     6200.97     58.02 o 
  -3  -1  -9        4.87        7.38      9.29 o 
  -2  -1  -9     2371.78     2493.28     46.05 o 
  -1  -1  -9     2848.55     2973.31     53.98 o 
   0  -1  -9      529.88      556.55     29.30 o 
   1  -1  -9     4545.79     4737.09     78.30 o 
   2  -1  -9      332.20      347.67     28.81 o 
   3  -1  -9     1849.70     2024.77     60.08 o 
   4  -1  -9       16.43       -0.12     22.43 o 
   5  -1  -9      838.06     1095.76     53.24 o 
   6  -1  -9      457.18      454.98     43.04 o 
   7  -1  -9      404.73      427.86     44.41 o 
 -13   0  -9     1501.21     1535.43     61.27 o 
 -12   0  -9      175.93      209.00     30.71 o 
 -11   0  -9     2570.55     2484.13     66.51 o 
 -10   0  -9     1010.12      983.29     43.60 o 
  -9   0  -9     1569.81     1550.35     50.48 o 
  -8   0  -9     2489.52     2463.97     62.06 o 
  -7   0  -9     1080.99      988.05     51.78 o 
  -6   0  -9     2245.37     2093.60    168.68 o 
  -5   0  -9      794.22      749.21     43.09 o 
  -4   0  -9     2663.86     2437.72     39.33 o 
  -3   0  -9     1783.28     1611.63     34.18 o 
  -2   0  -9     2772.32     2863.45     49.70 o 
  -1   0  -9     2656.38     2488.01     48.47 o 
   0   0  -9      823.66      880.15     33.95 o 
   1   0  -9     1736.26     1840.54     49.82 o 
   2   0  -9      973.90     1036.30     41.78 o 
   3   0  -9     2302.39     2525.53     65.93 o 
   4   0  -9      284.00      325.38     32.14 o 
   5   0  -9     1688.31     2102.82     69.50 o 
   6   0  -9      817.95      972.77     52.08 o 
   7   0  -9     1080.90     1199.85     62.76 o 
 -13   1  -9     1218.35     1039.17     50.29 o 
 -12   1  -9      301.07      354.61     36.14 o 
 -11   1  -9     1854.45     1783.53     58.88 o 
 -10   1  -9     1651.48     1604.56     53.21 o 
  -9   1  -9     2509.79     2460.35     62.57 o 
  -8   1  -9     1830.15     1728.66    153.80 o 
  -7   1  -9     2260.04     2163.83     92.54 o 
  -6   1  -9     2763.43     2662.41    144.27 o 
  -5   1  -9      203.92      176.63     12.79 o 
  -4   1  -9     2142.30     2154.90    214.65 o 
  -3   1  -9      836.57      772.78     43.18 o 
  -2   1  -9     2346.21     2210.60     42.79 o 
  -1   1  -9     2032.80     2174.87     49.81 o 
   0   1  -9      739.00      755.39     30.66 o 
   1   1  -9     2242.07     2471.76     57.11 o 
   2   1  -9     1462.21     1606.89     50.26 o 
   3   1  -9     3821.41     4073.63     81.47 o 
   4   1  -9       81.99       98.86     23.96 o 
   5   1  -9     2032.12     2341.37     72.58 o 
   6   1  -9      630.17      675.40     46.69 o 
   7   1  -9     1271.37     1370.70     65.10 o 
   8   1  -9      506.33      519.71     49.14 o 
 -12   2  -9      325.05      296.79     31.61 o 
 -11   2  -9     1315.98     1237.23     52.96 o 
 -10   2  -9      808.18      864.85     42.60 o 
  -9   2  -9     2028.85     2035.25     57.78 o 
  -8   2  -9     2085.46     1914.65    147.95 o 
  -7   2  -9     1570.24     1519.65     42.95 o 
  -6   2  -9     4908.07     4711.95    242.66 o 
  -5   2  -9      692.36      695.74     39.23 o 
  -4   2  -9     4426.24     4344.23    110.14 o 
  -3   2  -9       49.05       33.60     18.70 o 
  -2   2  -9     4750.49     4591.82    104.67 o 
  -1   2  -9      314.55      347.91     22.01 o 
   0   2  -9     3713.87     3992.97     67.71 o 
   1   2  -9     1219.94     1176.45     39.89 o 
   2   2  -9      444.31      509.47     31.64 o 
   3   2  -9     3624.39     4058.70     81.34 o 
   4   2  -9      115.48      100.67     24.38 o 
   5   2  -9     1586.72     1710.13     62.21 o 
   6   2  -9      415.36      477.22     40.83 o 
   7   2  -9      890.50      964.13     56.85 o 
   8   2  -9      770.93      856.28     56.96 o 
 -12   3  -9       22.91       12.31     22.61 o 
 -11   3  -9      810.27      764.94     41.36 o 
 -10   3  -9      779.28      769.12     41.48 o 
  -9   3  -9     1587.32     1547.40     53.45 o 
  -8   3  -9     1813.68     1701.83     41.75 o 
  -7   3  -9     1887.15     1758.73     32.87 o 
  -6   3  -9     4086.18     4119.90     47.80 o 
  -5   3  -9      496.35      496.33     18.81 o 
  -4   3  -9     2540.77     2506.60     42.60 o 
  -3   3  -9       79.70       72.06     10.83 o 
  -2   3  -9     2110.13     2004.19     33.02 o 
  -1   3  -9     2124.34     2100.67     35.33 o 
   0   3  -9     3642.71     3995.18     69.73 o 
   1   3  -9     4050.61     4127.69     73.18 o 
   2   3  -9      761.45      787.48     36.17 o 
   3   3  -9     2103.64     2424.00     63.61 o 
   4   3  -9      138.40      150.52     25.18 o 
   5   3  -9     2272.00     2634.88     74.91 o 
   6   3  -9      470.86      527.46     40.81 o 
   7   3  -9     1681.97     1885.58     72.70 o 
   8   3  -9      497.81      523.94     46.70 o 
 -11   4  -9     1807.44     1627.41     58.44 o 
 -10   4  -9      471.21      475.63     34.39 o 
  -9   4  -9     2289.84     2108.01     80.32 o 
  -8   4  -9      730.05      692.90     52.57 o 
  -7   4  -9     2427.23     2445.86     39.76 o 
  -6   4  -9     1847.04     1847.19     33.84 o 
  -5   4  -9      186.06      172.22     14.07 o 
  -4   4  -9     3693.67     3625.40     44.45 o 
  -3   4  -9       15.24       14.59      9.85 o 
  -2   4  -9     7852.08     7655.17    233.75 o 
  -1   4  -9      314.63      287.97     21.21 o 
   0   4  -9     3322.12     3555.44     63.33 o 
   1   4  -9      233.70      304.23     27.38 o 
   2   4  -9      101.44      129.05     20.69 o 
   3   4  -9     1341.43     1377.18     48.37 o 
   4   4  -9      178.27      259.90     28.68 o 
   5   4  -9     3257.78     3695.97     86.94 o 
   6   4  -9      339.69      356.79     38.22 o 
   7   4  -9     1233.83     1503.65     64.94 o 
 -10   5  -9       94.15       87.18     22.31 o 
  -9   5  -9      795.39      699.57     30.36 o 
  -8   5  -9     1692.21     1613.86     34.81 o 
  -7   5  -9      432.06      410.93     19.89 o 
  -6   5  -9     3419.17     3600.57    168.21 o 
  -5   5  -9      603.01      565.46     47.26 o 
  -4   5  -9     5922.10     5813.84    183.74 o 
  -3   5  -9      246.03      274.05     15.46 o 
  -2   5  -9     1809.02     1971.58     46.45 o 
  -1   5  -9       71.93       94.47     16.61 o 
   0   5  -9      797.68      836.73     33.88 o 
   1   5  -9     1802.99     1876.31     50.68 o 
   2   5  -9      872.52      977.43     43.60 o 
   3   5  -9     1424.71     1583.00     53.64 o 
   4   5  -9      272.57      236.52     27.38 o 
   5   5  -9     1548.40     1603.96     59.73 o 
   6   5  -9      240.05      205.42     32.90 o 
   7   5  -9      818.97      930.92     52.62 o 
 -10   6  -9      201.72      177.99     25.44 o 
  -9   6  -9     1293.79     1206.38     50.32 o 
  -8   6  -9      853.81      786.81     42.99 o 
  -7   6  -9      873.11      857.20     63.51 o 
  -6   6  -9      330.05      324.39     37.97 o 
  -5   6  -9      127.64      137.24     14.28 o 
  -4   6  -9     1791.67     1837.04     34.49 o 
  -3   6  -9     1485.11     1461.91     43.07 o 
  -2   6  -9     3823.94     3764.43     65.80 o 
  -1   6  -9      703.00      674.56     31.89 o 
   0   6  -9     5069.28     4933.15     77.68 o 
   1   6  -9      961.50     1044.98     40.06 o 
   2   6  -9     1220.06     1280.25     45.11 o 
   3   6  -9      816.83      915.20     44.12 o 
   4   6  -9        4.20       -7.00     22.84 o 
   5   6  -9     2396.80     2726.79     76.58 o 
   6   6  -9       90.07      100.55     25.84 o 
   7   6  -9     1848.14     1910.91     69.63 o 
  -9   7  -9      691.13      589.76     38.67 o 
  -8   7  -9       98.49       90.78     20.72 o 
  -7   7  -9      134.45      125.23     15.65 o 
  -6   7  -9     1223.54     1178.45     51.53 o 
  -5   7  -9      158.30      167.49     21.26 o 
  -4   7  -9     4281.82     4723.45     79.52 o 
  -3   7  -9      171.50      147.93     20.39 o 
  -2   7  -9     3684.91     3838.60     70.20 o 
  -1   7  -9       95.05      108.76     18.68 o 
   0   7  -9      996.62     1021.12     39.02 o 
   1   7  -9      320.69      346.01     27.11 o 
   2   7  -9      546.50      545.56     33.84 o 
   3   7  -9     2109.83     1911.58     58.80 o 
   4   7  -9      165.34      114.12     27.75 o 
   5   7  -9     1537.55     1171.57     55.75 o 
   6   7  -9       60.26       63.42     29.33 o 
   7   7  -9     1462.29     1454.83     61.50 o 
  -8   8  -9      441.14      278.98     26.54 o 
  -7   8  -9     1183.07     1321.23     49.87 o 
  -6   8  -9     1014.48     1057.58     43.58 o 
  -5   8  -9      960.11     1080.89     43.49 o 
  -4   8  -9      965.93     1076.82     42.41 o 
  -3   8  -9       22.03       27.12     15.92 o 
  -2   8  -9     1678.34     1765.70     51.11 o 
  -1   8  -9      267.89      212.77     24.74 o 
   0   8  -9     2304.02     2169.54     57.78 o 
   1   8  -9      228.38      166.51     24.47 o 
   2   8  -9     1969.36     1888.59     57.28 o 
   3   8  -9      982.11      952.42     45.51 o 
   4   8  -9      398.78      413.74     33.38 o 
   5   8  -9      715.30      741.12     43.57 o 
   6   8  -9       27.57        3.68     27.80 o 
  -6   9  -9      334.84      349.66     29.07 o 
  -5   9  -9       36.15       24.17     17.60 o 
  -4   9  -9     1447.95     1616.70     52.97 o 
  -3   9  -9        1.99       -8.46     17.78 o 
  -2   9  -9     3188.11     3356.49     74.55 o 
  -1   9  -9       24.39        9.01     20.06 o 
   0   9  -9     2306.94     2180.44     60.48 o 
   1   9  -9      102.64      102.91     23.63 o 
   2   9  -9      535.14      548.70     35.28 o 
   3   9  -9     1096.98     1176.23     48.08 o 
   4   9  -9       69.52       48.75     22.29 o 
   5   9  -9     1860.56     1758.30     61.30 o 
  -4  10  -9      700.58      758.01     41.61 o 
  -3  10  -9      512.41      545.81     35.97 o 
  -2  10  -9     1157.41     1163.73     47.79 o 
  -1  10  -9       95.85       89.84     21.55 o 
   0  10  -9      875.40      910.19     41.80 o 
   1  10  -9      502.18      540.92     34.36 o 
   2  10  -9      510.10      497.38     33.99 o 
   3  10  -9      828.38      790.65     41.09 o 
   4  10  -9      263.77      205.87     28.07 o 
 -11  -9  -8        6.81        0.90     32.44 o 
 -12  -8  -8     3057.09     3563.84     88.30 o 
 -11  -8  -8      292.62      367.12     37.90 o 
 -10  -8  -8     2556.84     3267.00     82.57 o 
 -13  -7  -8      406.53      417.47     36.53 o 
 -12  -7  -8     3127.77     3595.52     85.38 o 
 -11  -7  -8       21.95       57.99     26.55 o 
 -10  -7  -8     2197.19     2756.17     76.11 o 
 -14  -6  -8      625.14      605.48     41.52 o 
 -13  -6  -8      619.96      640.92     40.59 o 
 -12  -6  -8     1718.44     2085.30     65.57 o 
 -11  -6  -8       45.13       58.63     24.50 o 
 -10  -6  -8     4602.47     5759.41    104.17 o 
  -9  -6  -8      949.93     1040.61     47.92 o 
 -15  -5  -8      736.79      697.73     45.22 o 
 -14  -5  -8     1237.63     1223.73     53.22 o 
 -13  -5  -8     1158.77     1185.29     51.29 o 
 -12  -5  -8     1963.81     2195.34     65.99 o 
 -11  -5  -8      185.36      210.66     28.41 o 
 -10  -5  -8     4398.38     5163.27     95.24 o 
  -9  -5  -8      898.52     1107.42     48.81 o 
 -15  -4  -8     1297.86     1277.11     59.33 o 
 -14  -4  -8      562.71      610.02     42.71 o 
 -13  -4  -8     1184.37     1201.61     51.62 o 
 -12  -4  -8      901.85      910.52     45.58 o 
 -11  -4  -8      153.67      185.02     25.99 o 
 -10  -4  -8     2946.17     3611.13     79.79 o 
  -9  -4  -8     2333.95     2652.19     67.66 o 
  -8  -4  -8     4635.47     5487.69     91.76 o 
  -2  -4  -8       57.56       60.83     12.25 o 
 -15  -3  -8     1035.71      938.66     50.94 o 
 -14  -3  -8      271.18      345.00     34.88 o 
 -13  -3  -8      678.08      737.47     43.26 o 
 -12  -3  -8      884.13      916.04     45.23 o 
 -11  -3  -8      247.72      275.63     28.24 o 
 -10  -3  -8     2318.00     2586.55     65.95 o 
  -9  -3  -8      496.99      531.64     34.65 o 
  -8  -3  -8     3897.54     4381.54     81.23 o 
  -7  -3  -8      562.77      593.38     34.09 o 
  -3  -3  -8    10787.87    10583.23     70.83 o 
  -2  -3  -8     1048.46     1037.66     27.71 o 
   0  -3  -8      747.92      745.63     30.55 o 
   1  -3  -8     5834.35     5970.99     83.16 o 
 -15  -2  -8     1699.75     1626.28     64.46 o 
 -14  -2  -8      685.89      733.71     45.34 o 
 -13  -2  -8     1758.81     1824.42     63.21 o 
 -12  -2  -8      791.92      752.95     41.42 o 
 -11  -2  -8      695.44      785.63     39.64 o 
 -10  -2  -8     1188.56     1195.79     45.99 o 
  -9  -2  -8      693.25      698.51     37.25 o 
  -8  -2  -8     4617.58     4972.16     84.20 o 
  -7  -2  -8     4470.99     5149.03     85.14 o 
  -6  -2  -8     8861.39     8594.67    101.54 o 
  -1  -2  -8     3134.74     3058.99     50.97 o 
   1  -2  -8     7784.06     8136.89     94.81 o 
   2  -2  -8     3650.82     3982.34     72.87 o 
   3  -2  -8     3606.89     3944.55     77.39 o 
   8  -2  -8     1854.65     2253.96     89.30 o 
 -14  -1  -8       50.54       26.56     25.72 o 
 -13  -1  -8     1041.09     1093.81     53.69 o 
 -12  -1  -8      492.49      522.52     36.39 o 
 -11  -1  -8      240.10      230.89     26.69 o 
 -10  -1  -8     2957.82     3197.99     70.00 o 
  -9  -1  -8      185.77      203.28     24.39 o 
  -8  -1  -8     8811.55     9185.00    109.23 o 
  -7  -1  -8      648.42      594.80     17.19 o 
  -5  -1  -8      534.15      492.30     49.87 o 
  -4  -1  -8      471.09      437.52     15.79 o 
  -3  -1  -8    10858.85    10546.58     74.37 o 
  -2  -1  -8      336.36      329.65     17.55 o 
  -1  -1  -8    13808.02    14747.22    109.51 o 
   0  -1  -8       99.64      119.56     16.24 o 
   1  -1  -8     9165.48     9987.57    104.37 o 
   2  -1  -8      188.27      199.73     22.50 o 
   3  -1  -8     1102.11     1244.57     45.80 o 
   4  -1  -8     1226.50     1359.71     51.38 o 
   5  -1  -8       79.64      121.30     27.49 o 
   6  -1  -8     2395.39     2798.83     81.25 o 
   7  -1  -8      121.96      145.51     32.06 o 
   8  -1  -8     1464.68     1785.83     77.66 o 
 -14   0  -8      129.67       86.04     26.51 o 
 -13   0  -8     1192.46     1089.56     49.61 o 
 -12   0  -8     1043.22     1115.89     49.05 o 
 -11   0  -8     1476.32     1556.09     53.28 o 
 -10   0  -8     1259.49     1164.74     44.21 o 
  -9   0  -8      108.09      103.42     20.03 o 
  -8   0  -8     2557.66     2649.12     60.28 o 
  -7   0  -8     3815.58     3296.30    126.84 o 
  -6   0  -8     2429.19     2270.49     84.87 o 
  -5   0  -8     3581.57     3403.18     44.43 o 
  -4   0  -8     3392.38     3312.57     42.67 o 
  -3   0  -8     6149.55     5633.03     56.89 o 
  -2   0  -8     2052.78     2384.38     42.71 o 
  -1   0  -8     2614.16     2741.74     47.11 o 
   0   0  -8      332.83      354.81     22.40 o 
   1   0  -8     2459.58     2630.11     54.91 o 
   2   0  -8     1427.64     1587.55     46.68 o 
   3   0  -8     2491.03     2906.56     66.01 o 
   4   0  -8     2960.26     3307.49     73.77 o 
   5   0  -8      667.57      687.77     39.69 o 
   6   0  -8      907.15     1084.93     53.18 o 
   7   0  -8      165.36      177.07     33.50 o 
   8   0  -8     1065.67     1270.85     66.16 o 
 -13   1  -8     2728.83     2594.09     72.96 o 
 -12   1  -8      217.81      227.15     29.19 o 
 -11   1  -8      444.06      506.84     36.05 o 
 -10   1  -8     1643.57     1504.32     49.83 o 
  -9   1  -8      165.30      154.67     20.98 o 
  -8   1  -8     5456.73     5111.79    280.56 o 
  -7   1  -8      124.74      110.59     11.30 o 
  -6   1  -8     4700.91     4668.64    236.64 o 
  -5   1  -8       54.65       71.65     15.33 o 
  -4   1  -8     1459.66     1410.14     56.01 o 
  -3   1  -8      985.13      926.06     26.00 o 
  -2   1  -8      500.08      542.84     21.03 o 
  -1   1  -8    11466.40    13665.62    110.75 o 
   0   1  -8      634.90      636.71     26.88 o 
   1   1  -8     8351.71     9271.94    100.24 o 
   2   1  -8       33.09       44.07     17.91 o 
   3   1  -8     4183.02     4596.26     81.82 o 
   4   1  -8      531.40      674.11     38.55 o 
   5   1  -8      287.07      279.43     30.62 o 
   6   1  -8     1651.25     1944.23     66.91 o 
   7   1  -8       57.05       71.55     28.53 o 
   8   1  -8     2803.04     3120.51     94.25 o 
 -13   2  -8     1504.56     1404.08     57.06 o 
 -12   2  -8      743.59      630.79     38.81 o 
 -11   2  -8      447.52      374.96     31.90 o 
 -10   2  -8     1969.04     1951.38     57.92 o 
  -9   2  -8      860.91      854.64     38.99 o 
  -8   2  -8     1016.90      994.73     24.91 o 
  -7   2  -8      112.59      117.13     25.59 o 
  -6   2  -8     1345.65     1307.56     33.66 o 
  -5   2  -8     2736.72     2753.20     54.53 o 
  -4   2  -8      863.07      804.09     44.57 o 
  -3   2  -8     5929.76     5574.86     61.98 o 
  -2   2  -8     2237.09     2394.85     53.32 o 
  -1   2  -8    10882.13    11692.11     98.53 o 
   0   2  -8     1562.02     1621.55     41.43 o 
   1   2  -8     3091.67     3392.94     60.71 o 
   2   2  -8       60.37       54.40     17.75 o 
   3   2  -8     3152.23     3603.28     72.51 o 
   4   2  -8     1263.90     1433.32     51.16 o 
   5   2  -8     1252.79     1463.92     55.46 o 
   6   2  -8     3376.38     3886.30     90.07 o 
   7   2  -8      514.72      590.68     44.52 o 
   8   2  -8     1667.11     1833.83     74.60 o 
 -12   3  -8      318.65      239.42     29.41 o 
 -11   3  -8     1183.27     1115.15     46.83 o 
 -10   3  -8      782.55      726.10     38.62 o 
  -9   3  -8      226.48      207.11     25.77 o 
  -8   3  -8     2520.23     2460.00     96.64 o 
  -7   3  -8       29.84       28.98      9.89 o 
  -6   3  -8     7437.98     7334.14     60.26 o 
  -5   3  -8     1126.85     1086.37     44.21 o 
  -4   3  -8     3199.04     3101.85     38.06 o 
  -3   3  -8      934.52      862.65     21.18 o 
  -2   3  -8     1276.50     1279.11     25.38 o 
  -1   3  -8     5374.92     5538.95     79.55 o 
   0   3  -8       15.34       16.82     10.78 o 
   1   3  -8     9675.52    10001.21    104.25 o 
   2   3  -8       96.89       95.15     19.08 o 
   3   3  -8     5390.74     5949.68     91.92 o 
   4   3  -8      641.39      796.78     39.30 o 
   5   3  -8     1966.84     2193.36     66.51 o 
   6   3  -8     1342.89     1522.29     60.76 o 
   7   3  -8       39.99        3.26     26.94 o 
   8   3  -8     1638.49     1855.41     73.57 o 
 -11   4  -8     1408.02     1326.64     53.04 o 
 -10   4  -8     1428.11     1261.04     48.74 o 
  -9   4  -8      648.44      642.44     34.88 o 
  -8   4  -8     3668.46     3753.49    106.98 o 
  -7   4  -8     1532.38     1470.30     43.48 o 
  -6   4  -8     1738.62     1724.80     31.63 o 
  -5   4  -8       26.09       43.22     10.60 o 
  -4   4  -8      446.99      409.36     16.59 o 
  -3   4  -8     3254.85     3189.05    136.39 o 
  -2   4  -8      706.40      647.64     19.39 o 
  -1   4  -8     8462.38     8489.93     87.19 o 
   0   4  -8      642.24      687.19     28.57 o 
   1   4  -8     8767.56     9843.07    113.42 o 
   2   4  -8        4.19       37.94     16.80 o 
   3   4  -8     1646.81     1730.10     50.32 o 
   4   4  -8      679.88      818.99     39.65 o 
   5   4  -8      855.71      895.50     43.69 o 
   6   4  -8     2305.00     2472.77     73.29 o 
   7   4  -8      101.82       37.68     28.81 o 
   8   4  -8     2598.89     2813.43     86.58 o 
 -11   5  -8     1519.18     1330.58     53.85 o 
 -10   5  -8     1111.91     1020.27     46.17 o 
  -9   5  -8      695.10      642.94     35.38 o 
  -8   5  -8     1421.65     1463.55     38.31 o 
  -7   5  -8       89.30       85.71     13.35 o 
  -6   5  -8     1834.65     1839.93     34.27 o 
  -5   5  -8      449.25      488.26     19.10 o 
  -4   5  -8     2594.23     2558.36    110.04 o 
  -3   5  -8     2165.72     2220.26     33.64 o 
  -2   5  -8      718.83      701.45     19.93 o 
  -1   5  -8     3171.53     3160.07     55.92 o 
   0   5  -8      565.74      557.09     27.83 o 
   1   5  -8     4034.73     4102.23     68.49 o 
   2   5  -8      519.15      305.07     28.45 o 
   3   5  -8     2591.77     2722.85     63.24 o 
   4   5  -8     1071.18     1065.78     43.07 o 
   5   5  -8     1730.62     2025.21     61.77 o 
   6   5  -8     1325.24     1395.98     58.16 o 
   7   5  -8      431.78      429.07     41.68 o 
   8   5  -8      952.68     1159.73     58.74 o 
 -10   6  -8     1115.79     1110.48     48.84 o 
  -9   6  -8      639.63      575.00     36.25 o 
  -8   6  -8     1957.94     1921.39     56.70 o 
  -7   6  -8      278.43      267.35     17.10 o 
  -6   6  -8     2972.78     2908.51    177.58 o 
  -5   6  -8      125.29      125.41     13.21 o 
  -4   6  -8     1181.37     1192.07     86.96 o 
  -3   6  -8      939.76      923.92     23.94 o 
  -2   6  -8      218.90      243.40     20.24 o 
  -1   6  -8     2018.13     2001.11     46.77 o 
   0   6  -8       21.52       15.16     14.73 o 
   1   6  -8     3848.57     3872.87     68.29 o 
   2   6  -8       64.18      100.98     19.56 o 
   3   6  -8     2758.91     3337.11     76.78 o 
   4   6  -8      397.72      426.38     33.31 o 
   5   6  -8      473.55      443.26     35.06 o 
   6   6  -8     1077.96     1048.21     49.99 o 
   7   6  -8      426.21      383.86     37.58 o 
   8   6  -8     1580.84     1671.82     68.38 o 
  -9   7  -8      677.83      643.72     38.20 o 
  -8   7  -8     1196.70     1190.18     70.78 o 
  -7   7  -8       67.58       46.57     12.90 o 
  -6   7  -8     1262.91     1279.52     31.10 o 
  -5   7  -8        2.63       -3.38     10.91 o 
  -4   7  -8      939.10      894.87    111.85 o 
  -3   7  -8     1103.85     1174.37     39.95 o 
  -2   7  -8      773.14      879.41     34.77 o 
  -1   7  -8     2082.01     2256.19     51.86 o 
   0   7  -8      925.95      930.14     35.73 o 
   1   7  -8     2373.47     2270.60     54.19 o 
   2   7  -8      121.06      124.66     20.39 o 
   3   7  -8     1864.54     1839.71     53.41 o 
   4   7  -8      472.16      546.63     39.10 o 
   5   7  -8     1525.80     1878.46     63.72 o 
   6   7  -8      728.25      806.35     45.87 o 
   7   7  -8     1100.85     1144.59     54.71 o 
   8   7  -8     1029.11     1185.01     57.03 o 
  -8   8  -8     1214.80     1148.67     40.06 o 
  -7   8  -8      304.80      310.55     20.28 o 
  -6   8  -8      973.35      930.46     49.71 o 
  -5   8  -8       35.38       38.12     17.50 o 
  -4   8  -8     1974.26     2350.99     58.06 o 
  -3   8  -8      184.42      159.88     21.33 o 
  -2   8  -8     1666.51     1696.79     48.49 o 
  -1   8  -8      830.77     1012.62     38.04 o 
   0   8  -8      761.29      828.85     35.95 o 
   1   8  -8     1260.69     1317.38     44.10 o 
   2   8  -8       27.76       27.00     16.63 o 
   3   8  -8     1940.22     1978.25     57.34 o 
   4   8  -8       31.10       20.22     18.62 o 
   5   8  -8     1349.96     1489.45     56.54 o 
   6   8  -8      461.92       43.78     30.86 o 
   7   8  -8      540.47      520.49     43.99 o 
  -6   9  -8     1221.83     1287.89     48.18 o 
  -5   9  -8      136.51      119.72     21.00 o 
  -4   9  -8     1732.71     1694.00     53.78 o 
  -3   9  -8        7.09       11.43     17.50 o 
  -2   9  -8      864.85    24482.57    183.23 o 
  -1   9  -8      827.79      708.90     36.26 o 
   0   9  -8      454.33      465.44     31.00 o 
   1   9  -8     1011.10      857.84     38.40 o 
   2   9  -8      185.78      147.26     21.48 o 
   3   9  -8     1564.84     1505.85     50.05 o 
   4   9  -8      251.68      224.57     26.86 o 
   5   9  -8     1238.62     1146.58     49.49 o 
   6   9  -8      716.73      746.69     45.00 o 
  -5  10  -8       19.84       11.00     18.58 o 
  -4  10  -8     1022.78     1166.80     46.53 o 
  -3  10  -8      187.39      204.84     25.23 o 
  -2  10  -8     1184.98     1354.04     48.81 o 
  -1  10  -8      917.76      918.56     40.93 o 
   0  10  -8      659.14      636.30     35.39 o 
   1  10  -8     1207.01     1308.17     47.64 o 
   2  10  -8      239.99      228.22     26.21 o 
   3  10  -8     1363.45     1337.37     49.40 o 
   4  10  -8      128.40      121.89     23.78 o 
   5  10  -8     1142.20     1066.45     49.34 o 
  -2  11  -8     1331.32     1397.49     52.00 o 
  -1  11  -8      139.82      115.62     25.33 o 
   0  11  -8      425.99      375.93     32.67 o 
   1  11  -8      669.83      642.94     37.58 o 
   2  11  -8        5.32      -12.24     20.10 o 
   3  11  -8     1292.44     1225.14     49.75 o 
   4  11  -8      354.82      309.17     32.08 o 
 -10  -9  -7      752.60      910.03     48.68 o 
 -11  -8  -7      696.13      855.65     44.41 o 
 -10  -8  -7     1298.67     1740.81     62.27 o 
 -12  -7  -7     3364.79     3702.07     82.50 o 
 -11  -7  -7      184.74      205.17     29.10 o 
 -10  -7  -7     2081.72     2634.68     70.38 o 
  -9  -7  -7       31.26       73.98     26.12 o 
 -13  -6  -7      200.50      206.46     29.34 o 
 -12  -6  -7     3676.00     3953.55     82.77 o 
 -11  -6  -7      319.35      396.30     31.33 o 
 -10  -6  -7     2698.22     3107.32     72.55 o 
  -9  -6  -7     2898.58     3523.79     76.63 o 
 -14  -5  -7     1673.20     1572.64     58.13 o 
 -13  -5  -7       24.21       27.29     20.10 o 
 -12  -5  -7     3797.52     4341.03     85.42 o 
 -11  -5  -7      731.59      758.87     40.10 o 
 -10  -5  -7     4029.54     4953.39     89.65 o 
  -9  -5  -7      748.88      934.96     43.23 o 
  -8  -5  -7     1761.28     2031.06     56.78 o 
 -15  -4  -7      295.69      289.65     31.48 o 
 -14  -4  -7     2261.68     2391.39     70.84 o 
 -13  -4  -7      120.78      127.24     26.47 o 
 -12  -4  -7     2791.50     3119.84     72.61 o 
 -11  -4  -7       19.56        7.53     19.87 o 
 -10  -4  -7     2983.81     3337.42     71.69 o 
  -9  -4  -7      462.29      526.71     33.39 o 
  -8  -4  -7     1266.36     1436.32     50.05 o 
  -2  -4  -7     2187.44     2114.39     34.80 o 
 -15  -3  -7      437.23      400.52     35.18 o 
 -14  -3  -7     1801.02     1735.53     61.17 o 
 -13  -3  -7      258.49      271.97     31.50 o 
 -12  -3  -7     2271.41     2538.14     65.45 o 
 -11  -3  -7        8.32       -6.82     17.66 o 
 -10  -3  -7     6659.30     7237.37    100.93 o 
  -9  -3  -7      935.76     1068.93     42.90 o 
  -8  -3  -7     6026.06     6544.46     92.31 o 
  -7  -3  -7      296.51      345.32     27.17 o 
  -4  -3  -7      142.35      115.62      5.26 o 
  -3  -3  -7     6212.22     5982.53     45.84 o 
  -2  -3  -7      754.53      742.09     21.64 o 
 -15  -2  -7      630.29      600.34     41.66 o 
 -14  -2  -7     1239.37     1200.02     52.75 o 
 -13  -2  -7       25.39       11.98     25.33 o 
 -12  -2  -7     3002.08     3114.02     72.76 o 
 -11  -2  -7        2.83       -5.43     18.47 o 
 -10  -2  -7     5661.33     6117.71     91.70 o 
  -9  -2  -7     1967.47     2025.96     53.80 o 
  -8  -2  -7     5062.66     5709.78     85.71 o 
  -7  -2  -7     2734.17     2814.43     59.37 o 
  -6  -2  -7     2735.24     2600.93     54.84 o 
  -5  -2  -7     5884.36     5311.51     40.28 o 
  -4  -2  -7      973.41      912.29     16.88 o 
  -3  -2  -7    15532.75    14945.69     73.75 o 
  -2  -2  -7       64.24       89.28     10.85 o 
  -1  -2  -7     3489.43     3562.74     50.03 o 
   0  -2  -7     3464.19     3480.34     53.93 o 
 -14  -1  -7     1537.82     1503.45     58.88 o 
 -13  -1  -7      254.66      191.55     28.31 o 
 -12  -1  -7     2807.39     2976.62     73.07 o 
 -11  -1  -7      225.01      217.87     25.09 o 
 -10  -1  -7     5022.17     5218.95     84.32 o 
  -9  -1  -7      698.98      725.49     34.15 o 
  -8  -1  -7     5806.74     5614.28     82.38 o 
  -7  -1  -7     3495.96     3459.51     63.75 o 
  -6  -1  -7     3558.09     3560.34     63.96 o 
  -5  -1  -7     7123.25     6865.36     84.68 o 
  -4  -1  -7     1608.29     1473.18     24.41 o 
  -3  -1  -7    12982.27    12069.15     71.29 o 
  -2  -1  -7     1594.37     1740.79     31.73 o 
  -1  -1  -7     4083.50     4364.72     55.35 o 
   0  -1  -7     4615.24     4796.31     62.92 o 
   1  -1  -7     3573.45     3531.90     58.17 o 
   2  -1  -7     5189.01     5835.41     80.12 o 
   3  -1  -7     2611.86     2689.90     59.25 o 
   9  -1  -7      676.98      830.04     57.64 o 
 -14   0  -7     1346.78     1231.39     55.91 o 
 -13   0  -7      254.49      263.87     28.73 o 
 -12   0  -7     3247.06     3543.79     77.99 o 
 -11   0  -7      194.17      189.83     25.98 o 
 -10   0  -7     4609.53     4853.76     81.88 o 
  -9   0  -7      388.12      412.99     27.13 o 
  -8   0  -7     6764.31     6287.03     84.75 o 
  -7   0  -7     3894.46     3599.24     78.21 o 
  -6   0  -7     5295.69     5008.93    150.23 o 
  -5   0  -7     1916.12     1889.48     31.54 o 
  -4   0  -7      408.52      421.94     13.24 o 
  -3   0  -7     5368.29     4881.40     48.27 o 
  -2   0  -7      350.64      350.55     16.69 o 
  -1   0  -7     5077.71     4893.39     57.23 o 
   0   0  -7       98.63       99.13     14.95 o 
   1   0  -7     1880.73     1971.55     44.81 o 
   2   0  -7     3962.65     4144.92     67.80 o 
   3   0  -7      722.26      784.44     34.56 o 
   4   0  -7     4872.09     5550.52     89.85 o 
   5   0  -7      185.87      243.59     28.84 o 
   6   0  -7     2899.20     3496.97     83.32 o 
   7   0  -7      191.62      220.46     32.83 o 
   8   0  -7     1214.56     1445.24     64.64 o 
   9   0  -7      533.42      603.66     52.23 o 
 -13   1  -7      155.78      114.82     25.50 o 
 -12   1  -7     1662.86     1690.99     56.55 o 
 -11   1  -7      579.14      545.04     35.70 o 
 -10   1  -7     3529.59     3455.18     71.27 o 
  -9   1  -7      341.98      279.88     23.21 o 
  -8   1  -7     5831.84     5514.61     80.22 o 
  -7   1  -7     3162.92     2840.44    116.98 o 
  -6   1  -7     1148.51     1166.80     22.49 o 
  -5   1  -7     6072.22     5876.30     47.24 o 
  -4   1  -7      882.03      846.26     22.90 o 
  -3   1  -7     7197.29     7109.14     99.27 o 
  -2   1  -7      279.10      289.40     15.35 o 
  -1   1  -7     5582.25     6167.01     68.33 o 
   0   1  -7      834.75      892.73     28.52 o 
   1   1  -7     2276.03     2002.00     44.97 o 
   2   1  -7     3402.38     3497.19     62.46 o 
   3   1  -7      551.74      566.92     30.85 o 
   4   1  -7     2923.20     3237.33     69.08 o 
   5   1  -7      155.45      183.28     26.33 o 
   6   1  -7     2476.95     3007.25     76.86 o 
   7   1  -7      218.15      216.07     35.06 o 
   8   1  -7     1432.94     1357.58     66.26 o 
   9   1  -7      590.08      649.10     50.70 o 
 -13   2  -7      411.87      351.82     32.47 o 
 -12   2  -7     1578.08     1526.71     55.27 o 
 -11   2  -7       52.45       83.96     20.84 o 
 -10   2  -7     1890.89     1768.49     52.95 o 
  -9   2  -7      222.09      210.89     23.30 o 
  -8   2  -7     2018.30     1795.82     48.10 o 
  -7   2  -7     1757.98     1673.06     28.65 o 
  -6   2  -7     1733.15     1680.21     27.53 o 
  -5   2  -7     4082.15     4135.97     41.08 o 
  -4   2  -7     1722.87     1757.42     26.96 o 
  -3   2  -7     2983.77     2785.72     35.42 o 
  -2   2  -7       74.17       75.05     14.76 o 
  -1   2  -7     6960.61     7127.36     72.00 o 
   0   2  -7     1948.46     1950.18     41.47 o 
   1   2  -7     1991.29     2073.64     45.59 o 
   2   2  -7     4376.07     4359.92     69.22 o 
   3   2  -7     1622.21     1639.37     47.05 o 
   4   2  -7     4935.01     5396.61     87.74 o 
   5   2  -7     1632.24     1656.68     53.50 o 
   6   2  -7     2998.76     3501.32     81.92 o 
   7   2  -7      139.80      157.60     31.97 o 
   8   2  -7     1722.73     1743.75     70.83 o 
   9   2  -7      665.43      676.63     52.71 o 
 -12   3  -7      893.29      780.42     43.33 o 
 -11   3  -7        7.49       12.07     18.88 o 
 -10   3  -7     2505.36     2371.23     61.32 o 
  -9   3  -7      707.04      658.68     34.07 o 
  -8   3  -7     4798.15     4714.42    104.92 o 
  -7   3  -7      489.33      548.26     18.86 o 
  -6   3  -7     4247.52     4128.81    136.27 o 
  -5   3  -7     3704.64     3843.00     40.97 o 
  -4   3  -7     2670.31     2714.65     33.79 o 
  -3   3  -7     3811.01     3729.33     38.76 o 
  -2   3  -7      443.03      463.58     15.60 o 
  -1   3  -7     6782.58     6835.28     53.23 o 
   0   3  -7     1203.39     1137.53     33.46 o 
   1   3  -7     3689.09     3707.80     59.43 o 
   2   3  -7      521.22      574.30     28.55 o 
   3   3  -7     1315.71     1304.28     42.70 o 
   4   3  -7     2756.95     3037.49     66.42 o 
   5   3  -7      148.52      153.60     25.21 o 
   6   3  -7     4201.36     4757.05     93.77 o 
   7   3  -7      295.89      294.78     34.97 o 
   8   3  -7     2016.87     2093.62     75.26 o 
   9   3  -7      464.21      467.74     44.90 o 
 -11   4  -7      230.25      154.07     25.05 o 
 -10   4  -7     1815.95     1632.11     53.65 o 
  -9   4  -7       88.46       96.23     18.78 o 
  -8   4  -7     2176.33     2093.53     40.35 o 
  -7   4  -7      750.60      715.39     21.85 o 
  -6   4  -7     2753.38     2743.99     59.48 o 
  -5   4  -7     5425.07     5555.17    147.17 o 
  -4   4  -7     2654.83     2737.02     34.94 o 
  -3   4  -7    10711.29    10444.40     65.18 o 
  -2   4  -7     3224.09     3122.41     48.80 o 
  -1   4  -7     4875.71     4861.61     44.40 o 
   0   4  -7      723.31      668.35     18.44 o 
   1   4  -7     1382.47      352.22     25.70 o 
   2   4  -7     1417.55     1357.62     40.11 o 
   3   4  -7     1237.23     1148.73     40.43 o 
   4   4  -7     5024.42     5495.63     88.76 o 
   5   4  -7     1226.29     1301.36     48.74 o 
   6   4  -7     2341.92     2548.62     70.23 o 
   7   4  -7      100.57       98.79     27.44 o 
   8   4  -7      652.93      662.43     46.44 o 
   9   4  -7      510.94      519.63     43.88 o 
 -11   5  -7      355.94      349.60     32.35 o 
 -10   5  -7     1281.11     1245.12     49.69 o 
  -9   5  -7      160.43      157.27     23.59 o 
  -8   5  -7     1522.18     1512.20     76.54 o 
  -7   5  -7     1114.59     1124.66     27.23 o 
  -6   5  -7     3550.62     3708.10     99.18 o 
  -5   5  -7     3151.21     3405.38     86.21 o 
  -4   5  -7     2106.65     2285.13     45.10 o 
  -3   5  -7     3669.91     3814.66    115.74 o 
  -2   5  -7      350.78      341.30     13.97 o 
  -1   5  -7     1912.19     1724.91     27.24 o 
   0   5  -7      967.98     1048.22     32.61 o 
   1   5  -7     6641.77     6386.04     79.36 o 
   2   5  -7     2079.70      933.06     39.87 o 
   3   5  -7     3090.47     3071.84     63.24 o 
   4   5  -7     1215.78     1357.00     45.44 o 
   5   5  -7      112.44      106.45     21.91 o 
   6   5  -7     2133.48     2412.24     68.25 o 
   7   5  -7        5.65        3.91     24.61 o 
   8   5  -7     1694.56     1931.37     70.05 o 
   9   5  -7      211.46      218.71     35.06 o 
 -10   6  -7     2120.07     2067.47     63.20 o 
  -9   6  -7       18.79       18.67     17.94 o 
  -8   6  -7     1747.17     1727.35     61.59 o 
  -7   6  -7      139.12      145.56     13.83 o 
  -6   6  -7     1610.47     1664.02     32.42 o 
  -5   6  -7     1262.67     1322.81    112.07 o 
  -4   6  -7      106.20      115.15     12.22 o 
  -3   6  -7     6858.21     7298.21     59.18 o 
  -2   6  -7      369.46      361.60     15.43 o 
  -1   6  -7     7783.24     7605.81     84.14 o 
   0   6  -7      457.92      376.25     23.20 o 
   1   6  -7     2215.03     2312.29     50.62 o 
   2   6  -7      509.85      538.38     29.15 o 
   3   6  -7      371.84       47.55     21.40 o 
   4   6  -7     2920.58     3009.09     66.66 o 
   5   6  -7      197.79      189.78     24.56 o 
   6   6  -7     2695.28     2848.75     72.28 o 
   7   6  -7      267.33      342.37     34.48 o 
   8   6  -7     2002.04     2204.23     73.70 o 
   9   6  -7      245.56      230.34     35.73 o 
  -9   7  -7       14.11        7.34     18.82 o 
  -8   7  -7      685.28      689.22     37.41 o 
  -7   7  -7     1366.86     1552.52     62.61 o 
  -6   7  -7      944.98      978.79     30.81 o 
  -5   7  -7     3721.50     3749.85    148.96 o 
  -4   7  -7     2501.17     2605.52    235.81 o 
  -3   7  -7     3207.41     3211.65    138.48 o 
  -2   7  -7      708.25      783.05     31.40 o 
  -1   7  -7     1893.52     1866.80     45.10 o 
   0   7  -7      107.41       99.64     17.63 o 
   1   7  -7     2359.06     2308.40     51.28 o 
   2   7  -7     1966.92     1945.78     49.44 o 
   3   7  -7     3518.53     3648.95     69.50 o 
   4   7  -7     1057.52     1185.59     49.45 o 
   5   7  -7     1430.84     1480.91     53.91 o 
   6   7  -7      994.78     1149.99     48.78 o 
   7   7  -7       19.50       26.13     22.37 o 
   8   7  -7     1375.22     1483.91     60.52 o 
   9   7  -7      337.97      327.55     39.05 o 
  -8   8  -7     1748.28     1673.36     55.93 o 
  -7   8  -7       55.75       73.04     20.69 o 
  -6   8  -7      965.02      957.96     60.10 o 
  -5   8  -7      251.55      261.41     17.86 o 
  -4   8  -7      240.34      228.96     28.95 o 
  -3   8  -7     1398.88     1613.50     46.52 o 
  -2   8  -7       15.20       -3.02     16.21 o 
  -1   8  -7     5951.25     6482.17     86.27 o 
   0   8  -7       47.20       42.08     15.52 o 
   1   8  -7     4607.86     4453.60     72.74 o 
   2   8  -7      207.20      175.29     22.64 o 
   3   8  -7     2012.16     2073.65     54.51 o 
   4   8  -7      489.15      431.85     30.94 o 
   5   8  -7      689.47      775.29     41.62 o 
   6   8  -7     1971.31     2281.12     70.53 o 
   7   8  -7       60.76       46.94     27.30 o 
   8   8  -7     1530.61     1571.56     63.34 o 
  -7   9  -7       70.23      110.46     15.80 o 
  -6   9  -7      181.11      164.20     19.36 o 
  -5   9  -7      982.53     1002.57     42.53 o 
  -4   9  -7     1304.41     1456.51     48.19 o 
  -3   9  -7     2080.54     2302.12     58.41 o 
  -2   9  -7     1674.24     1783.82     51.42 o 
  -1   9  -7     1682.70     1804.61     50.22 o 
   0   9  -7       46.99       44.25     15.75 o 
   1   9  -7      772.09      743.90     34.04 o 
   2   9  -7      160.53      169.90     21.83 o 
   3   9  -7     1083.94     1145.62     42.74 o 
   4   9  -7     1157.24     1135.75     45.82 o 
   5   9  -7     1045.50     1069.66     46.22 o 
   6   9  -7     1074.75     1061.22     49.00 o 
   7   9  -7      105.50       79.46     31.16 o 
   8   9  -7      753.20      792.00     51.58 o 
  -5  10  -7       93.82       86.43     21.68 o 
  -4  10  -7     1225.02     1316.76     47.27 o 
  -3  10  -7      800.56      911.26     39.94 o 
  -2  10  -7       20.98        0.56     17.46 o 
  -1  10  -7     1146.73     1276.32     44.89 o 
   0  10  -7      117.23       91.89     19.75 o 
   1  10  -7     2666.14     2803.63     64.00 o 
   2  10  -7       65.82       51.87     19.31 o 
   3  10  -7     2174.35     2100.28     58.20 o 
   4  10  -7      482.40      458.06     33.14 o 
   5  10  -7      824.86      894.98     44.27 o 
   6  10  -7      576.11      560.83     39.53 o 
   7  10  -7        5.32       22.64     23.30 o 
  -3  11  -7     1369.05     1418.63     51.58 o 
  -2  11  -7      132.33      152.36     23.88 o 
  -1  11  -7     1510.02     1627.09     53.58 o 
   0  11  -7      139.42      116.68     21.73 o 
   1  11  -7     2096.23     2193.72     59.74 o 
   2  11  -7       70.16       34.81     22.28 o 
   3  11  -7     1394.06     1336.03     49.61 o 
   4  11  -7      599.16      575.57     37.01 o 
   5  11  -7      545.44      536.68     36.18 o 
   6  11  -7      937.16      874.54     46.64 o 
  -1  12  -7      652.47      660.66     38.51 o 
   0  12  -7       20.15       19.43     20.80 o 
   1  12  -7     1200.92     1293.51     50.13 o 
   2  12  -7      273.36      293.44     28.77 o 
   3  12  -7     1534.99     1428.73     53.57 o 
   4  12  -7      295.27      242.18     28.11 o 
 -10  -8  -6      448.70      561.23     37.23 o 
  -9  -8  -6     3769.37     4479.52     84.34 o 
 -11  -7  -6     2448.03     2795.48     67.63 o 
 -10  -7  -6        8.51       41.18     22.07 o 
  -9  -7  -6     6303.25     7722.32    108.69 o 
 -12  -6  -6     1264.80     1165.99     45.48 o 
 -11  -6  -6     4941.54     5248.52     89.79 o 
 -10  -6  -6      617.33      718.37     37.51 o 
  -9  -6  -6     6766.46     8285.66    110.89 o 
  -8  -6  -6      109.87      159.45     24.47 o 
 -13  -5  -6      577.95      601.98     37.18 o 
 -12  -5  -6     1219.76     1275.54     47.65 o 
 -11  -5  -6     2537.61     2608.32     64.23 o 
 -10  -5  -6      355.72      386.15     29.79 o 
  -9  -5  -6     3469.88     3855.41     73.15 o 
  -8  -5  -6      391.61      424.80     29.20 o 
 -14  -4  -6     1257.93     1129.98     47.77 o 
 -13  -4  -6      336.60      370.81     30.52 o 
 -12  -4  -6      705.86      689.68     37.20 o 
 -11  -4  -6     1641.41     1658.58     51.18 o 
 -10  -4  -6      337.68      344.09     26.77 o 
  -9  -4  -6     6479.77     7388.19     98.43 o 
  -8  -4  -6      502.74      593.06     31.99 o 
  -7  -4  -6    11087.36    12221.49    117.60 o 
 -15  -3  -6      126.39       80.85     23.85 o 
 -14  -3  -6      993.01      941.57     46.13 o 
 -13  -3  -6      577.71      586.34     37.34 o 
 -12  -3  -6     1265.19     1249.97     47.11 o 
 -11  -3  -6      542.27      620.57     33.46 o 
 -10  -3  -6     1046.03     1114.89     41.16 o 
  -9  -3  -6     2990.92     3068.37     62.76 o 
  -8  -3  -6       97.32      131.15     20.70 o 
  -7  -3  -6     2160.11     2441.08     55.95 o 
  -2  -3  -6     4124.93     4053.80     40.95 o 
 -15  -2  -6       13.28      -13.91     21.59 o 
 -14  -2  -6     2021.60     1883.19     61.44 o 
 -13  -2  -6       72.98       44.23     21.33 o 
 -12  -2  -6     1177.04     1195.84     47.60 o 
 -11  -2  -6      435.70      463.84     30.21 o 
 -10  -2  -6      635.49      616.40     31.47 o 
  -9  -2  -6     4159.36     4079.67     70.16 o 
  -8  -2  -6      281.32      281.06     24.34 o 
  -7  -2  -6    10048.93     9994.36    102.61 o 
  -6  -2  -6     1648.87     1854.48     46.17 o 
  -4  -2  -6     1639.56     1465.97     18.66 o 
  -1  -2  -6      575.22      535.39     18.98 o 
   0  -2  -6    13338.84    13059.30     93.54 o 
 -14  -1  -6     1222.19     1117.52     52.19 o 
 -13  -1  -6       16.34       15.68     18.70 o 
 -12  -1  -6     1177.35     1214.80     47.66 o 
 -11  -1  -6     1715.64     1875.66     54.32 o 
 -10  -1  -6     3111.99     2940.90     61.91 o 
  -9  -1  -6     3220.68     3337.52     63.06 o 
  -8  -1  -6      806.52      835.51     32.65 o 
  -7  -1  -6     3890.33     3692.85     61.59 o 
  -6  -1  -6      138.39      129.79     17.71 o 
  -5  -1  -6     1441.47     1327.82     55.94 o 
  -4  -1  -6     6038.80     5541.53     42.54 o 
  -3  -1  -6     8663.50     7902.00     50.27 o 
  -2  -1  -6    14902.46    15178.07     81.19 o 
  -1  -1  -6    11691.98    12068.10     81.53 o 
   0  -1  -6     2556.17     2627.50     43.24 o 
   1  -1  -6     2386.40     2364.03     44.64 o 
 -14   0  -6     1984.54     1809.24     65.07 o 
 -13   0  -6      104.14       94.07     23.75 o 
 -12   0  -6     3429.27     3376.89     73.99 o 
 -11   0  -6      531.70      534.51     32.44 o 
 -10   0  -6     1644.18     1678.37     49.66 o 
  -9   0  -6      888.82      769.22     32.93 o 
  -8   0  -6      180.78      177.31     19.07 o 
  -7   0  -6     3974.06     3516.40     58.73 o 
  -6   0  -6     1006.62      917.14     18.58 o 
  -5   0  -6     8405.07     7649.47     48.11 o 
  -4   0  -6     3743.30     3556.13     32.03 o 
  -3   0  -6     7674.00     7080.93     52.48 o 
  -2   0  -6     2842.96     2789.94     35.91 o 
  -1   0  -6      694.01      769.84     22.07 o 
   0   0  -6     5198.40     5515.02     61.63 o 
   1   0  -6       17.77       29.85     12.04 o 
   2   0  -6     9253.26     9186.11     91.77 o 
   3   0  -6      950.72      925.92     33.62 o 
   4   0  -6     6895.18     7606.22     96.21 o 
  10   0  -6       59.34       59.48     33.05 o 
 -13   1  -6       30.95       22.98     20.43 o 
 -12   1  -6     1609.13     1618.58     54.75 o 
 -11   1  -6      609.44      541.50     32.79 o 
 -10   1  -6      552.61      507.72     31.41 o 
  -9   1  -6     2703.05     2563.20     56.78 o 
  -8   1  -6     3142.18     2768.98     54.60 o 
  -7   1  -6     2747.66     2564.68     50.46 o 
  -6   1  -6      418.69      428.25     22.97 o 
  -5   1  -6     4630.63     4289.73     50.93 o 
  -4   1  -6     1864.19     1825.88     24.63 o 
  -3   1  -6     1060.67     1010.32     22.32 o 
  -2   1  -6     7233.52     7339.59     60.75 o 
  -1   1  -6     4418.48     5057.32     57.97 o 
   0   1  -6     7773.92     8448.59     77.23 o 
   1   1  -6     3935.61     3899.42     56.71 o 
   2   1  -6     4249.31     4353.76     64.64 o 
   3   1  -6      485.08      463.50     25.71 o 
   4   1  -6     2012.30     2095.62     52.19 o 
   5   1  -6     1436.15     1533.96     49.88 o 
   6   1  -6      933.98     1047.39     46.03 o 
   7   1  -6     3670.18     4255.61     91.25 o 
   8   1  -6      927.66      977.16     52.19 o 
   9   1  -6     1253.64     1449.83     65.24 o 
  10   1  -6        4.36      -11.47     28.40 o 
 -13   2  -6      185.41      221.40     29.14 o 
 -12   2  -6     2168.93     2084.51     62.61 o 
 -11   2  -6      376.51      362.63     29.40 o 
 -10   2  -6     2440.59     2289.41     56.96 o 
  -9   2  -6      106.92      108.32     18.10 o 
  -8   2  -6     1349.21     1290.49     40.81 o 
  -7   2  -6     1267.56     1158.15     66.45 o 
  -6   2  -6     1914.58     1838.08     40.01 o 
  -5   2  -6     3964.64     3922.09     38.02 o 
  -4   2  -6     2414.78     2269.41     28.50 o 
  -3   2  -6     3738.13     3447.03     34.37 o 
  -2   2  -6     2222.91     2187.51     27.46 o 
  -1   2  -6     5253.17     5332.26     57.15 o 
   0   2  -6     1052.22     1137.11     29.82 o 
   1   2  -6       41.59       46.56     12.58 o 
   2   2  -6     5958.01     6180.71     76.23 o 
   3   2  -6     2615.75     2735.75     55.26 o 
   4   2  -6     6578.38     7092.00     92.60 o 
   5   2  -6     1894.49     2011.62     54.98 o 
   6   2  -6     3894.57     4260.47     82.67 o 
   7   2  -6     1032.75     1131.24     51.12 o 
   8   2  -6      738.87      720.47     46.26 o 
   9   2  -6      990.13     1176.64     58.76 o 
  10   2  -6       20.53       51.59     26.19 o 
 -12   3  -6     1743.93     1678.58     58.50 o 
 -11   3  -6       49.00       46.32     19.77 o 
 -10   3  -6     1521.15     1449.59     47.92 o 
  -9   3  -6     1446.74     1341.53     43.67 o 
  -8   3  -6      479.37      483.03     27.49 o 
  -7   3  -6     6189.84     6229.21     54.83 o 
  -6   3  -6       39.97       36.77      8.41 o 
  -5   3  -6     2995.96     2980.34     89.27 o 
  -4   3  -6      269.75      266.17     12.25 o 
  -3   3  -6     6288.33     6404.95     89.93 o 
  -2   3  -6     3276.81     3277.80     33.73 o 
  -1   3  -6     2301.58     2387.02     29.51 o 
   0   3  -6    11507.41    12619.50     99.47 o 
   1   3  -6     1603.50     1483.23     36.00 o 
   2   3  -6    10389.16    10803.36    100.92 o 
   3   3  -6      479.96      461.28     26.26 o 
   4   3  -6     3774.73     4110.48     71.90 o 
   5   3  -6      126.45      146.26     23.30 o 
   6   3  -6     1845.22     1917.17     58.25 o 
   7   3  -6      808.49      857.80     45.22 o 
   8   3  -6      330.02      348.49     34.64 o 
   9   3  -6     2096.79     2482.72     80.09 o 
  10   3  -6      110.20      126.05     34.59 o 
 -12   4  -6     2032.72     1829.71     61.92 o 
 -11   4  -6      155.95      203.86     25.58 o 
 -10   4  -6     3082.45     3018.69     69.14 o 
  -9   4  -6      786.91      786.79     35.86 o 
  -8   4  -6     1620.74     1522.82     45.06 o 
  -7   4  -6      420.64      445.37     17.44 o 
  -6   4  -6      656.60      641.43     33.15 o 
  -5   4  -6      835.15      882.01     34.45 o 
  -4   4  -6      737.27      811.98     19.33 o 
  -3   4  -6     5973.32     6053.80    149.85 o 
  -2   4  -6     2474.25     2500.71     70.36 o 
  -1   4  -6     3416.21     3313.68     34.16 o 
   0   4  -6     3779.22     3565.41     41.44 o 
   1   4  -6     1736.87     1702.24     33.70 o 
   2   4  -6     1275.08     1192.27     34.94 o 
   3   4  -6      165.10      203.91     20.73 o 
   4   4  -6     4822.67     5285.48     81.16 o 
   5   4  -6      621.97      632.43     33.47 o 
   6   4  -6     3523.22     3926.10     79.97 o 
   7   4  -6     1049.26     1113.01     49.49 o 
   8   4  -6     1118.56     1284.01     56.02 o 
   9   4  -6      911.88     1092.10     56.71 o 
  10   4  -6      110.28      172.86     33.73 o 
 -11   5  -6      157.03      209.76     27.62 o 
 -10   5  -6     1832.37     1731.97     56.22 o 
  -9   5  -6      535.43      514.68     31.95 o 
  -8   5  -6      875.28      869.74     37.17 o 
  -7   5  -6     1671.70     1731.17     32.15 o 
  -6   5  -6      532.01      550.77     18.68 o 
  -5   5  -6     5989.96     6121.06     53.47 o 
  -4   5  -6       27.72       38.83      9.01 o 
  -3   5  -6     2918.64     2923.16     45.66 o 
  -2   5  -6      305.49      295.07     12.65 o 
  -1   5  -6      994.60      921.78     19.09 o 
   0   5  -6     1831.31     1785.79     25.21 o 
   1   5  -6        5.96       16.48     12.25 o 
   2   5  -6     5215.95     5333.89     78.11 o 
   3   5  -6      154.06      148.55     19.10 o 
   4   5  -6     8546.63     8949.76    104.15 o 
   5   5  -6      599.14      638.81     34.75 o 
   6   5  -6     2291.94     2629.65     67.00 o 
   7   5  -6      162.75      138.01     28.12 o 
   8   5  -6      597.44      629.04     44.84 o 
   9   5  -6     1266.46     1420.61     61.41 o 
  10   5  -6       59.61       38.19     27.76 o 
 -10   6  -6     1430.58     1422.33     53.71 o 
  -9   6  -6      270.94      263.29     26.80 o 
  -8   6  -6     1391.94     1457.49     48.33 o 
  -7   6  -6     1668.34     1745.77     57.35 o 
  -6   6  -6      956.78      912.70     24.60 o 
  -5   6  -6     2345.67     2376.67     90.73 o 
  -4   6  -6       41.83       62.52     13.20 o 
  -3   6  -6     1143.24     1154.55     63.28 o 
  -2   6  -6      901.52      895.14     20.27 o 
  -1   6  -6     2084.85     2019.33     28.22 o 
   0   6  -6     2280.51     2202.86     44.09 o 
   1   6  -6     1231.38     1252.65     36.19 o 
   2   6  -6     6243.23     6346.05     79.71 o 
   3   6  -6      437.76      335.51     26.75 o 
   4   6  -6     3486.86     3376.43     66.36 o 
   5   6  -6      310.50      323.10     27.00 o 
   6   6  -6     2299.67     2420.56     65.17 o 
   7   6  -6      594.64      692.65     42.24 o 
   8   6  -6     1076.85     1218.47     54.18 o 
   9   6  -6     1340.70     1512.77     63.16 o 
  10   6  -6      178.40      156.86     34.16 o 
  -9   7  -6      287.92      283.46     28.47 o 
  -8   7  -6     1035.54     1144.35     44.85 o 
  -7   7  -6     1063.18     1158.71     68.47 o 
  -6   7  -6      403.17      415.72     19.38 o 
  -5   7  -6     2141.60     2144.40     42.24 o 
  -4   7  -6       18.02       13.45      9.90 o 
  -3   7  -6     1797.68     1839.82     82.14 o 
  -2   7  -6      185.63      178.15     12.30 o 
  -1   7  -6     2202.39     2204.45     46.53 o 
   0   7  -6     1255.74     1217.14     35.48 o 
   1   7  -6      399.65      405.46     23.60 o 
   2   7  -6     3853.72     3862.89     64.90 o 
   3   7  -6      208.09      211.69     21.89 o 
   4   7  -6     4255.24     1181.97     48.44 o 
   5   7  -6      101.12      131.26     24.48 o 
   6   7  -6     3906.73     4100.92     81.57 o 
   7   7  -6      579.88      655.51     39.74 o 
   8   7  -6     1093.91     1173.77     53.39 o 
   9   7  -6      604.51      764.88     48.36 o 
  10   7  -6      180.21      122.58     34.13 o 
  -8   8  -6     1299.20     1265.44     48.82 o 
  -7   8  -6      960.79      932.09     31.17 o 
  -6   8  -6      476.58      464.13     20.99 o 
  -5   8  -6     2577.95     2671.91     41.71 o 
  -4   8  -6      458.32      451.59     30.70 o 
  -3   8  -6     2365.35     2478.83    174.94 o 
  -2   8  -6       38.17       43.29     15.65 o 
  -1   8  -6     1482.16     1548.59     41.78 o 
   0   8  -6     1188.28     1029.75     34.79 o 
   1   8  -6      468.35      473.96     26.04 o 
   2   8  -6     2502.09     2261.50     51.62 o 
   3   8  -6      164.91      213.65     21.70 o 
   4   8  -6     2753.95     2653.67     61.12 o 
   5   8  -6      106.93      144.12     26.19 o 
   6   8  -6     1728.28     1864.55     60.79 o 
   7   8  -6      551.05      591.58     38.88 o 
   8   8  -6      887.92      904.37     46.73 o 
   9   8  -6      631.15      702.02     45.44 o 
  -8   9  -6      503.42      384.66     32.26 o 
  -7   9  -6      966.36      992.36     73.76 o 
  -6   9  -6      459.28      510.14     35.89 o 
  -5   9  -6     1489.24     1439.95     33.00 o 
  -4   9  -6      509.69      440.84     29.98 o 
  -3   9  -6     1696.35     1728.54     48.62 o 
  -2   9  -6       66.53       64.05     18.53 o 
  -1   9  -6     1101.56     1179.60     40.03 o 
   0   9  -6      485.49      495.63     27.71 o 
   1   9  -6     1445.55     1419.32     43.03 o 
   2   9  -6     1063.49     1117.82     39.46 o 
   3   9  -6      314.46      316.10     25.47 o 
   4   9  -6     1621.11     1645.28     50.23 o 
   5   9  -6       47.82       38.98     19.29 o 
   6   9  -6     1486.02     1602.17     56.39 o 
   7   9  -6      282.50       26.17     28.07 o 
   8   9  -6      526.94      533.24     43.06 o 
   9   9  -6      523.17      614.32     44.69 o 
  -7  10  -6      328.59      185.41     23.36 o 
  -6  10  -6      722.19      810.02     40.20 o 
  -5  10  -6      639.34      658.16     36.10 o 
  -4  10  -6      161.30      136.87     21.82 o 
  -3  10  -6     1593.23     1747.90     51.85 o 
  -2  10  -6        2.55       15.07     17.71 o 
  -1  10  -6      788.36      895.52     37.83 o 
   0  10  -6      122.27      133.53     19.32 o 
   1  10  -6      663.80      658.35     32.78 o 
   2  10  -6      988.51      991.34     39.38 o 
   3  10  -6      131.02      117.14     20.08 o 
   4  10  -6     1682.88     1600.56     50.31 o 
   5  10  -6      148.27      130.04     23.87 o 
   6  10  -6     1725.49     1731.01     57.15 o 
   7  10  -6      232.80      229.31     30.43 o 
   8  10  -6      800.78      847.06     49.02 o 
  -4  11  -6      477.45      481.42     32.32 o 
  -3  11  -6     1453.92     1545.24     51.48 o 
  -2  11  -6      171.18      164.98     22.88 o 
  -1  11  -6      651.29      699.59     36.29 o 
   0  11  -6       66.89       54.66     18.81 o 
   1  11  -6      535.38      551.60     32.77 o 
   2  11  -6     1073.00     1026.77     42.17 o 
   3  11  -6      453.74      410.50     30.50 o 
   4  11  -6     1680.59     1610.27     52.76 o 
   5  11  -6      100.14       72.78     20.94 o 
   6  11  -6      865.13      835.04     43.55 o 
   7  11  -6       15.97       -6.53     23.50 o 
  -2  12  -6       15.92        3.89     20.09 o 
  -1  12  -6     1202.89     1323.96     49.37 o 
   0  12  -6      274.75      271.33     28.21 o 
   1  12  -6     1500.76     1647.00     54.31 o 
   2  12  -6      546.35      556.10     33.96 o 
   3  12  -6      741.78      734.76     39.47 o 
   4  12  -6      525.83      468.73     33.49 o 
   5  12  -6       26.04       18.85     20.19 o 
   6  12  -6     1059.30      895.59     44.78 o 
  -9  -8  -5     4935.75     6173.10     96.75 o 
 -10  -7  -5       62.01       53.10     20.94 o 
  -9  -7  -5     2618.36     3086.08     67.26 o 
 -12  -6  -5       78.87      108.02     20.83 o 
 -11  -6  -5     4343.21     4354.08     76.23 o 
 -10  -6  -5     1588.28     1682.92     49.08 o 
  -9  -6  -5     5482.34     6303.25     90.19 o 
  -8  -6  -5     1541.86     1535.82     46.90 o 
 -12  -5  -5      279.09      304.70     26.87 o 
 -11  -5  -5     4685.97     5101.35     81.94 o 
 -10  -5  -5       10.59      -11.16     18.10 o 
  -9  -5  -5     5324.11     6214.43     87.98 o 
  -8  -5  -5      256.82      258.79     24.17 o 
  -7  -5  -5     1070.50     1132.58     37.76 o 
 -13  -4  -5     2558.24     2399.34     62.36 o 
 -12  -4  -5      667.48      674.08     36.63 o 
 -11  -4  -5     3638.57     3774.05     70.51 o 
 -10  -4  -5       96.57       75.35     17.88 o 
  -9  -4  -5     7755.64     8370.90     97.39 o 
  -8  -4  -5      172.09      195.38     21.72 o 
  -7  -4  -5     7123.85     8378.87     96.81 o 
 -14  -3  -5      638.37      583.01     36.68 o 
 -13  -3  -5     1575.43     1436.07     50.33 o 
 -12  -3  -5      139.78      157.06     24.48 o 
 -11  -3  -5     5377.69     5440.46     84.17 o 
 -10  -3  -5       69.20       63.73     16.71 o 
  -9  -3  -5     8327.43     8889.92     97.81 o 
  -8  -3  -5       43.75       56.66     16.39 o 
  -7  -3  -5     9000.81     9873.58     99.08 o 
  -6  -3  -5      239.06      308.97     22.59 o 
 -15  -2  -5      224.80      221.55     29.43 o 
 -14  -2  -5      815.34      829.85     43.64 o 
 -13  -2  -5     1699.57     1484.78     52.04 o 
 -12  -2  -5      379.91      417.94     29.61 o 
 -11  -2  -5     4386.92     4733.82     80.51 o 
 -10  -2  -5      924.18      914.20     35.96 o 
  -9  -2  -5     4839.18     5182.21     74.40 o 
  -8  -2  -5      189.37      202.37     19.05 o 
  -7  -2  -5     5363.02     5244.15     71.64 o 
  -6  -2  -5     1602.60     1734.64     41.60 o 
  -3  -2  -5      537.07      472.87      8.85 o 
  -2  -2  -5    12447.33    12866.74     60.77 o 
  -1  -2  -5     2748.80     2605.32     33.76 o 
 -15  -1  -5      382.58      371.15     35.67 o 
 -14  -1  -5      727.16      603.31     40.35 o 
 -13  -1  -5     1254.77     1199.85     49.15 o 
 -12  -1  -5      303.92      319.81     27.92 o 
 -11  -1  -5     5073.91     5473.07     85.40 o 
 -10  -1  -5      165.33      169.20     20.92 o 
  -9  -1  -5     9627.78     9223.23     98.22 o 
  -8  -1  -5      496.14      487.85     24.77 o 
  -7  -1  -5     7375.00     7186.14     79.98 o 
  -6  -1  -5     1229.98     1203.67     34.62 o 
  -5  -1  -5     9747.75     9280.61     87.09 o 
  -4  -1  -5     4958.20     4876.32     40.24 o 
  -3  -1  -5     1499.68     1550.25     19.69 o 
  -2  -1  -5     8375.40     6062.97     47.13 o 
  -1  -1  -5     2245.93     2354.31     32.51 o 
   0  -1  -5     8535.03     8569.73     68.40 o 
 -14   0  -5      645.10      603.74     41.27 o 
 -13   0  -5      776.69      752.92     40.96 o 
 -12   0  -5      474.88      498.61     33.25 o 
 -11   0  -5     4378.91     4238.85     76.44 o 
 -10   0  -5       12.47        0.95     16.27 o 
  -9   0  -5     7444.62     7280.75     89.90 o 
  -8   0  -5      618.30      612.11     26.99 o 
  -7   0  -5     5972.92     5591.23     69.61 o 
  -6   0  -5     1395.00     1323.04     34.15 o 
  -5   0  -5     9246.28     8796.95    224.29 o 
  -4   0  -5     5860.45     6082.46    170.74 o 
  -3   0  -5     2041.55     2143.45     26.84 o 
  -2   0  -5    17004.54    16581.15     75.92 o 
  -1   0  -5     7853.50     8138.29     60.07 o 
   0   0  -5     5538.30     5784.60     57.54 o 
   1   0  -5      229.74      261.11     16.57 o 
   2   0  -5     1524.75     1413.96     34.92 o 
 -13   1  -5      866.87      869.09     44.11 o 
 -12   1  -5      580.95      583.24     35.83 o 
 -11   1  -5     3016.15     2988.62     66.16 o 
 -10   1  -5      500.91      526.96     29.14 o 
  -9   1  -5     5568.88     5657.03     81.06 o 
  -8   1  -5      389.00      384.48     23.14 o 
  -7   1  -5     2159.77     1913.45     41.56 o 
  -6   1  -5     1571.17     1512.90     70.71 o 
  -5   1  -5     5224.61     4739.30     49.49 o 
  -4   1  -5    10099.71     9745.93    292.12 o 
  -3   1  -5     6892.28     6402.14     50.79 o 
  -2   1  -5    10954.15    10334.49     50.78 o 
  -1   1  -5        1.44       -4.20      9.10 o 
   0   1  -5    10460.86    11200.25     81.27 o 
   1   1  -5     1880.58     1967.99     37.92 o 
   2   1  -5     9017.98     9046.25     84.88 o 
   3   1  -5     8603.93     8945.49     89.82 o 
   4   1  -5     2488.70     2454.90     51.91 o 
   5   1  -5     5617.04     5963.44     85.19 o 
  10   1  -5      607.33      739.71     51.47 o 
 -13   2  -5     1012.08      930.84     46.86 o 
 -12   2  -5      606.87      647.97     37.82 o 
 -11   2  -5     1500.53     1469.55     49.48 o 
 -10   2  -5      252.15      225.27     22.77 o 
  -9   2  -5     3885.26     3638.87     65.34 o 
  -8   2  -5      192.06      172.16     18.95 o 
  -7   2  -5     7163.23     6735.74     79.64 o 
  -6   2  -5     1468.54     1413.38     28.81 o 
  -5   2  -5     7709.18     7463.68     75.76 o 
  -4   2  -5     5731.15     5762.85    190.61 o 
  -3   2  -5     5026.74     4935.77     40.90 o 
  -2   2  -5     8912.36     8570.14     62.90 o 
  -1   2  -5      413.48      419.21     12.58 o 
   0   2  -5     8036.30     8392.04     71.47 o 
   1   2  -5      176.91      155.97     13.83 o 
   2   2  -5     3754.96     3686.32     55.29 o 
   3   2  -5     7628.17     7853.70     84.86 o 
   4   2  -5     1454.56     1250.21     37.93 o 
   5   2  -5     5022.08     5157.77     78.96 o 
   6   2  -5      170.75      180.25     24.37 o 
   7   2  -5     3691.00     4178.76     83.54 o 
   8   2  -5      347.42      392.21     35.46 o 
   9   2  -5     2634.71     2929.92     81.79 o 
  10   2  -5      440.76      526.41     44.75 o 
  11   2  -5      680.76      696.08     53.35 o 
 -12   3  -5      216.29      184.32     27.40 o 
 -11   3  -5     1436.24     1463.18     51.06 o 
 -10   3  -5      291.15      247.07     24.67 o 
  -9   3  -5     5052.44     4912.88     77.84 o 
  -8   3  -5      412.61      397.16     24.61 o 
  -7   3  -5     6281.58     6181.53     78.16 o 
  -6   3  -5     1219.39     1100.39     21.90 o 
  -5   3  -5     2043.35     2048.90     27.66 o 
  -4   3  -5     8594.00     8743.26    305.38 o 
  -3   3  -5     7022.90     7265.38     56.03 o 
  -2   3  -5    10223.53     9772.46     71.69 o 
  -1   3  -5      593.85      504.73     37.75 o 
   0   3  -5     6687.41     7293.63     69.34 o 
   1   3  -5      477.43      518.95     20.98 o 
   2   3  -5     4386.08     4691.03     62.85 o 
   3   3  -5     3959.94     3936.53     60.87 o 
   4   3  -5     1015.47     1074.35     36.93 o 
   5   3  -5     6654.99     6793.52     90.54 o 
   6   3  -5     1020.75     1188.61     43.39 o 
   7   3  -5     2854.09     2948.22     70.55 o 
   8   3  -5      318.58      329.20     32.11 o 
   9   3  -5     1598.99     1701.30     65.13 o 
  10   3  -5      348.14      432.79     41.38 o 
  11   3  -5      447.19      497.79     46.45 o 
 -12   4  -5     1248.89     1226.41     52.80 o 
 -11   4  -5      818.26      835.14     41.77 o 
 -10   4  -5      883.12      856.94     39.74 o 
  -9   4  -5      982.22      960.77     39.12 o 
  -8   4  -5      104.88      106.15     17.82 o 
  -7   4  -5     2560.46     2553.21     52.78 o 
  -6   4  -5     3303.07     3120.10     37.08 o 
  -5   4  -5     2798.26     2751.60     33.56 o 
  -4   4  -5     5028.61     5125.85     65.04 o 
  -3   4  -5     7380.28     7245.33    185.57 o 
  -2   4  -5     8129.42     7765.86    175.44 o 
  -1   4  -5     2971.78     2736.04     28.86 o 
   0   4  -5     2180.51     2055.70     24.93 o 
   1   4  -5      759.75      724.79     15.89 o 
   2   4  -5     4581.05     3883.75    172.08 o 
   3   4  -5     2731.49     2729.48     51.88 o 
   4   4  -5     5082.13     4935.17     72.93 o 
   5   4  -5     2360.30     2420.63     55.95 o 
   6   4  -5     1316.73     1376.72     47.38 o 
   7   4  -5      755.12      846.94     43.19 o 
   8   4  -5       53.24       94.06     27.34 o 
   9   4  -5     1928.71     2091.48     70.62 o 
  10   4  -5      232.72      296.34     36.80 o 
  11   4  -5     1172.90     1191.69     63.99 o 
 -11   5  -5     1198.06     1114.29     47.85 o 
 -10   5  -5      146.86      124.22     23.31 o 
  -9   5  -5     2085.61     2092.56     57.20 o 
  -8   5  -5       15.41       20.41     14.12 o 
  -7   5  -5     5014.25     5340.56    124.71 o 
  -6   5  -5      193.38      185.82     12.52 o 
  -5   5  -5     4917.83     4946.07    153.12 o 
  -4   5  -5      583.46      616.12     17.02 o 
  -3   5  -5     4023.14     4266.78    114.33 o 
  -2   5  -5     3098.89     3210.53    166.46 o 
  -1   5  -5     2084.69     2141.75     87.10 o 
   0   5  -5     4191.00     3767.83    163.96 o 
   1   5  -5        4.03       10.08      5.22 o 
   2   5  -5     2968.27     1979.29     46.95 o 
   3   5  -5      158.94      153.03     16.54 o 
   4   5  -5      568.04      611.70     29.57 o 
   5   5  -5     2175.72     2324.87     57.01 o 
   6   5  -5      180.45      205.96     25.19 o 
   7   5  -5     3342.90     3522.18     76.98 o 
   8   5  -5      405.04      488.96     37.58 o 
   9   5  -5     2465.49     2715.33     78.88 o 
  10   5  -5      130.29      125.07     30.99 o 
  11   5  -5     1111.87     1270.11     64.11 o 
 -10   6  -5      768.17      749.42     40.52 o 
  -9   6  -5      402.20      398.93     30.97 o 
  -8   6  -5      211.23      172.06     21.69 o 
  -7   6  -5      758.95      782.26     23.71 o 
  -6   6  -5      340.60      346.42     16.21 o 
  -5   6  -5     1801.96     1897.98     31.21 o 
  -4   6  -5     4129.95     4151.88     64.48 o 
  -3   6  -5     3380.12     3522.46     61.16 o 
  -2   6  -5     6171.49     6087.80     96.13 o 
  -1   6  -5     7100.02     6999.66     88.67 o 
   0   6  -5     3166.72     2930.38     55.16 o 
   1   6  -5      838.25      760.52     26.95 o 
   2   6  -5     1043.75     1044.31     31.96 o 
   3   6  -5     1389.27     1200.07     39.89 o 
   4   6  -5     5122.61     5060.22     76.05 o 
   5   6  -5     2458.33     2480.97     58.06 o 
   6   6  -5     2368.74     2527.08     63.50 o 
   7   6  -5     2048.28     2357.08     64.84 o 
   8   6  -5      124.57      130.48     28.93 o 
   9   6  -5     1323.88     1426.17     59.59 o 
  10   6  -5      149.18      115.93     27.90 o 
  11   6  -5     1223.87     1159.62     62.96 o 
  -9   7  -5      724.13      722.40     38.74 o 
  -8   7  -5       38.10       45.60     18.61 o 
  -7   7  -5     1625.30     1727.42     50.60 o 
  -6   7  -5      483.93      533.81     30.17 o 
  -5   7  -5     5598.60     5981.51     56.76 o 
  -4   7  -5     1398.21     1435.24     27.76 o 
  -3   7  -5     2541.72     2707.07     35.72 o 
  -2   7  -5     1021.32     1073.88     25.15 o 
  -1   7  -5      682.27      680.24     17.59 o 
   0   7  -5     7647.02     7168.40     77.68 o 
   1   7  -5      188.88      198.56     19.29 o 
   2   7  -5     9119.73     8677.16     91.50 o 
   3   7  -5      134.81      149.20     19.71 o 
   4   7  -5     5869.65     1056.18     44.82 o 
   5   7  -5      334.45      333.93     27.56 o 
   6   7  -5      661.80      722.24     37.14 o 
   7   7  -5     2646.54     2757.95     69.98 o 
   8   7  -5       54.33       68.98     24.88 o 
   9   7  -5     2007.52     2140.42     70.40 o 
  10   7  -5       96.84       62.53     28.87 o 
  -9   8  -5     1492.95     1453.35     53.49 o 
  -8   8  -5      498.92      496.94     32.87 o 
  -7   8  -5      961.47     1017.53     41.72 o 
  -6   8  -5       33.65       22.77     14.62 o 
  -5   8  -5     1421.43     1506.41     31.39 o 
  -4   8  -5     1119.77     1114.05     26.19 o 
  -3   8  -5     1171.93     1259.87     26.78 o 
  -2   8  -5     4819.52     4844.43    123.23 o 
  -1   8  -5     2765.97     2763.62     52.98 o 
   0   8  -5     6275.41     6290.13     77.94 o 
   1   8  -5      882.75      860.95     31.69 o 
   2   8  -5     2748.47     2677.70     53.47 o 
   3   8  -5      383.75      331.25     23.43 o 
   4   8  -5     1672.83     1781.16     48.52 o 
   5   8  -5     1467.62     1730.51     56.16 o 
   6   8  -5     1320.30     1416.98     51.03 o 
   7   8  -5     2181.85     2322.31     64.90 o 
   8   8  -5      233.83      228.91     27.33 o 
   9   8  -5     1417.91     1438.26     58.50 o 
  10   8  -5       37.45        7.71     26.18 o 
  -8   9  -5       63.47       40.87     22.03 o 
  -7   9  -5      682.66      671.65     37.07 o 
  -6   9  -5      298.87      333.51     19.25 o 
  -5   9  -5     2258.56     2423.62     40.63 o 
  -4   9  -5     1122.35     1130.51     68.38 o 
  -3   9  -5     3939.76     3977.44    319.57 o 
  -2   9  -5     1035.06     1056.77     37.72 o 
  -1   9  -5      358.13      402.52     24.65 o 
   0   9  -5     1444.40     1501.63     42.10 o 
   1   9  -5       41.74       26.50     14.87 o 
   2   9  -5     4639.80     4548.72     71.64 o 
   3   9  -5      598.32      641.74     30.95 o 
   4   9  -5     3056.09     3100.83     64.65 o 
   5   9  -5      299.70      293.68     26.75 o 
   6   9  -5     2020.71     2466.58     66.98 o 
   7   9  -5      470.02      525.46     39.67 o 
   8   9  -5       90.76       50.25     24.36 o 
   9   9  -5     1132.00     1191.78     53.63 o 
  10   9  -5      183.78      151.48     31.43 o 
  -7  10  -5     1347.28     1252.86     49.52 o 
  -6  10  -5      175.36      161.97     16.65 o 
  -5  10  -5      715.60      687.25     60.41 o 
  -4  10  -5      178.90      212.99     23.97 o 
  -3  10  -5      545.30      576.94     31.13 o 
  -2  10  -5     1347.52     1416.26     44.81 o 
  -1  10  -5      151.98      172.30     21.03 o 
   0  10  -5     2743.76     3102.14     63.46 o 
   1  10  -5      467.12      531.06     29.35 o 
   2  10  -5     3308.55     3289.19     64.55 o 
   3  10  -5       11.19        6.88     15.50 o 
   4  10  -5     1100.06     1040.38     40.11 o 
   5  10  -5      167.39      160.72     23.17 o 
   6  10  -5      437.14      430.48     31.50 o 
   7  10  -5      851.96      842.64     44.09 o 
   8  10  -5      167.32      158.80     29.35 o 
   9  10  -5     1585.00     1589.88     67.77 o 
  -5  11  -5      366.86      332.78     29.32 o 
  -4  11  -5      223.54      260.98     25.62 o 
  -3  11  -5     1117.30     1194.95     44.94 o 
  -2  11  -5      599.38      703.57     35.40 o 
  -1  11  -5      983.11     1120.48     43.25 o 
   0  11  -5      646.24      713.46     35.19 o 
   1  11  -5       55.78       87.02     18.77 o 
   2  11  -5     1283.74     1334.64     44.87 o 
   3  11  -5      100.07       99.33     20.00 o 
   4  11  -5     1510.78     1493.09     48.67 o 
   5  11  -5      425.65      360.09     29.78 o 
   6  11  -5     1263.56     1301.07     50.27 o 
   7  11  -5      580.08      504.20     35.73 o 
   8  11  -5      665.86      617.42     40.62 o 
   9  11  -5      917.08      886.87     47.11 o 
  -3  12  -5      601.56      640.24     35.79 o 
  -2  12  -5      416.01      436.84     31.62 o 
  -1  12  -5      252.83      261.96     26.70 o 
   0  12  -5     1241.51     1270.75     47.04 o 
   1  12  -5        9.88        8.14     18.77 o 
   2  12  -5     2457.87     2551.54     63.47 o 
   3  12  -5       65.95       36.28     19.38 o 
   4  12  -5     2477.43     2342.48     62.23 o 
   5  12  -5       28.92        0.93     18.67 o 
   6  12  -5     1144.05     1099.59     46.63 o 
   7  12  -5      301.13      245.02     29.75 o 
   0  13  -5      805.22      858.28     42.43 o 
   1  13  -5      323.49      362.64     32.13 o 
   2  13  -5      939.45      949.35     43.99 o 
   3  13  -5       72.46       50.72     20.11 o 
   4  13  -5     1519.11     1413.27     51.77 o 
   5  13  -5      141.28      130.45     23.47 o 
   6  13  -5      912.58      826.74     42.02 o 
  -8  -8  -4     6080.83     6583.63     89.36 o 
  -9  -7  -4      745.36      782.65     34.80 o 
  -8  -7  -4     7543.64     8775.23    103.16 o 
 -11  -6  -4     1019.18      902.87     36.25 o 
 -10  -6  -4     1913.85     1992.78     49.16 o 
 -12  -5  -4      242.22      280.38     25.63 o 
 -11  -5  -4      829.50      855.03     35.28 o 
 -10  -5  -4     1371.09     1369.74     41.15 o 
  -9  -5  -4      960.32      880.57     32.89 o 
  -7  -5  -4     1209.01     1400.03     40.52 o 
 -12  -4  -4      246.49      231.10     23.83 o 
 -11  -4  -4     2618.46     2649.20     59.02 o 
 -10  -4  -4     1928.68     2085.50     48.67 o 
  -9  -4  -4     2505.64     2423.54     50.75 o 
  -8  -4  -4     5773.02     6310.51     78.12 o 
  -7  -4  -4     4790.15     5231.92     70.37 o 
  -6  -4  -4     9242.68     9827.67     91.47 o 
 -13  -3  -4     2331.43     2204.62     59.24 o 
 -12  -3  -4       32.38       25.69     17.45 o 
 -11  -3  -4     2770.45     2883.39     62.32 o 
 -10  -3  -4      394.03      367.35     24.42 o 
  -9  -3  -4      490.58      476.94     24.96 o 
  -8  -3  -4     2229.23     2028.40     44.59 o 
  -7  -3  -4      775.07      933.94     31.96 o 
  -6  -3  -4    12185.21    12706.15    104.75 o 
 -14  -2  -4      244.79      187.24     25.45 o 
 -13  -2  -4     1329.11     1346.04     48.68 o 
 -12  -2  -4      120.16      111.31     19.68 o 
 -11  -2  -4     1786.75     1689.74     47.83 o 
 -10  -2  -4     2167.06     2278.32     52.35 o 
  -9  -2  -4     1210.80     1126.13     35.23 o 
  -8  -2  -4     7091.00     6927.01     78.38 o 
  -7  -2  -4      714.37      727.24     26.78 o 
  -6  -2  -4    22254.56    22607.12    133.98 o 
  -5  -2  -4      496.35      468.46     22.19 o 
 -15  -1  -4      753.09      603.67     40.27 o 
 -14  -1  -4      167.79      170.27     26.71 o 
 -13  -1  -4     1470.11     1424.51     51.62 o 
 -12  -1  -4       26.07       20.89     18.12 o 
 -11  -1  -4     3765.33     3596.19     67.94 o 
 -10  -1  -4      668.89      698.06     31.42 o 
  -9  -1  -4     1890.96     1832.15     45.31 o 
  -8  -1  -4      835.18      783.30     28.65 o 
  -7  -1  -4        5.57       10.13     10.40 o 
  -6  -1  -4     1285.41     1100.46     30.85 o 
  -5  -1  -4      788.26      731.42     24.97 o 
  -4  -1  -4     9087.94     8009.49     45.30 o 
  -3  -1  -4    16017.99    15590.77     55.25 o 
  -2  -1  -4    20633.88    18730.30     61.04 o 
  -1  -1  -4      356.24      411.73     12.76 o 
   0  -1  -4     8597.23     8430.86     59.75 o 
 -14   0  -4      275.05      238.00     31.18 o 
 -13   0  -4     2358.83     2446.57     67.25 o 
 -12   0  -4      148.25      120.09     22.26 o 
 -11   0  -4     1474.02     1541.19     47.49 o 
 -10   0  -4       51.50       32.93     15.89 o 
  -9   0  -4      238.37      215.92     21.70 o 
  -8   0  -4     3621.10     3348.89     56.55 o 
  -7   0  -4      189.81      174.69      8.75 o 
  -6   0  -4     8277.82     7302.30     72.38 o 
  -5   0  -4     1937.67     1930.37     36.89 o 
  -4   0  -4    16512.98    15038.04    147.10 o 
  -3   0  -4      715.40      855.04     33.87 o 
  -2   0  -4      381.01      307.98      9.73 o 
  -1   0  -4     4619.40     4444.78     38.88 o 
   0   0  -4    10346.35     9946.11     66.92 o 
   1   0  -4    11809.24    11308.22     78.69 o 
 -14   1  -4      110.98      109.92     27.88 o 
 -13   1  -4     1174.00     1119.29     49.78 o 
 -12   1  -4        5.50       12.63     17.95 o 
 -11   1  -4     1480.91     1405.07     46.97 o 
 -10   1  -4      282.92      283.31     23.12 o 
  -9   1  -4     7111.76     6470.52     82.82 o 
  -8   1  -4      932.20      855.05     30.78 o 
  -7   1  -4     5560.91     5514.64     68.08 o 
  -6   1  -4      491.20      469.74      9.39 o 
  -5   1  -4     2143.22     2172.66     95.34 o 
  -4   1  -4     3422.01     3070.81    132.64 o 
  -3   1  -4       69.70       81.30      6.18 o 
  -2   1  -4     5814.70     5344.08     71.58 o 
  -1   1  -4     2506.86     2427.21     31.22 o 
   0   1  -4    21429.29    21125.53    100.30 o 
   1   1  -4      265.43      196.43     13.96 o 
   2   1  -4     3504.79     3420.66     47.88 o 
   3   1  -4     6953.50     6851.90     72.96 o 
 -13   2  -4     1521.26     1471.16     57.64 o 
 -12   2  -4      308.77      278.86     27.52 o 
 -11   2  -4     2214.98     2224.76     60.24 o 
 -10   2  -4      367.00      347.53     25.53 o 
  -9   2  -4     1784.40     1682.60     45.28 o 
  -8   2  -4      867.76      746.06     29.61 o 
  -7   2  -4      127.09      107.36     14.41 o 
  -6   2  -4     6247.37     5953.49     68.09 o 
  -5   2  -4      687.76      693.50     15.57 o 
  -4   2  -4     7495.33     6810.11    147.36 o 
  -3   2  -4       37.74       78.69     24.09 o 
  -2   2  -4    12969.80    12156.09    373.41 o 
  -1   2  -4     9054.07     9348.93     70.49 o 
   0   2  -4     2959.68     3452.84     43.00 o 
   1   2  -4     8445.47     8909.95     73.19 o 
   2   2  -4     2760.03     2635.50     43.61 o 
   3   2  -4    15421.18    15160.97    109.12 o 
   4   2  -4     1107.65     1190.84     34.71 o 
   7   2  -4     2240.32     2200.31     57.99 o 
   8   2  -4     1342.75     1492.34     53.87 o 
   9   2  -4      514.83      559.72     40.05 o 
  10   2  -4     2301.90     2859.26     83.29 o 
  11   2  -4      138.34      176.74     33.77 o 
 -12   3  -4      161.61      169.90     25.42 o 
 -11   3  -4     1956.07     2036.28     59.04 o 
 -10   3  -4       93.69       81.60     19.59 o 
  -9   3  -4     2738.62     2623.46     57.53 o 
  -8   3  -4     2182.68     2072.33     47.64 o 
  -7   3  -4     5685.32     5157.49     68.37 o 
  -6   3  -4     1523.04     1369.16     23.50 o 
  -5   3  -4     1888.66     1949.87     66.70 o 
  -4   3  -4     3665.58     3766.75     34.33 o 
  -3   3  -4      543.47      474.63     12.70 o 
  -2   3  -4    11228.87    11340.80    274.67 o 
  -1   3  -4    14158.51    13789.58    504.85 o 
   0   3  -4     3773.42     3735.96     61.06 o 
   1   3  -4    10108.70     9788.92    176.49 o 
   2   3  -4    13640.63    13209.89     96.88 o 
   3   3  -4     3239.14     3191.75     51.39 o 
   4   3  -4      834.22      733.38     16.23 o 
   5   3  -4     4398.12     4003.34     68.30 o 
   6   3  -4      425.35      379.82     27.06 o 
   7   3  -4     1988.70     2021.48     56.25 o 
   8   3  -4     2103.52     2363.33     64.55 o 
   9   3  -4     2333.76     2541.44     72.79 o 
  10   3  -4     1040.01     1110.57     55.76 o 
  11   3  -4      499.75      544.48     44.80 o 
 -12   4  -4       17.95       47.01     20.74 o 
 -11   4  -4     2892.04     2793.01     70.06 o 
 -10   4  -4       28.95       23.19     17.39 o 
  -9   4  -4     2455.41     2414.79     57.90 o 
  -8   4  -4      165.22      134.22     18.78 o 
  -7   4  -4     3042.12     2753.98     54.08 o 
  -6   4  -4     2671.23     2641.30     88.94 o 
  -5   4  -4       74.12       90.41     10.10 o 
  -4   4  -4     5256.12     5405.72     42.73 o 
  -3   4  -4       30.28       32.06      7.01 o 
  -2   4  -4     3862.32     3930.38    110.88 o 
  -1   4  -4     1678.39     1689.08     90.41 o 
   0   4  -4     3180.51     3007.96     27.03 o 
   1   4  -4      640.76      574.38     41.21 o 
   2   4  -4     2274.06     1806.74    127.26 o 
   3   4  -4     2738.25     2656.16     29.88 o 
   4   4  -4       73.45       70.81     10.25 o 
   5   4  -4     7696.85     7515.46    266.59 o 
   6   4  -4     1388.46     1443.17     44.89 o 
   7   4  -4     2404.80     2438.82     61.68 o 
   8   4  -4      221.93      220.61     27.43 o 
   9   4  -4     1751.36     1888.91     62.89 o 
  10   4  -4     1136.88     1297.36     58.82 o 
  11   4  -4      350.91      307.84     36.65 o 
 -11   5  -4     1093.85     1037.32     46.63 o 
 -10   5  -4       79.91       66.61     19.93 o 
  -9   5  -4     1611.75     1624.90     50.46 o 
  -8   5  -4      482.05      505.08     28.44 o 
  -7   5  -4     2689.22     2637.08     55.43 o 
  -6   5  -4     4193.90     4358.65     45.61 o 
  -5   5  -4      892.90      852.46     20.21 o 
  -4   5  -4     1144.98     1175.39     27.96 o 
  -3   5  -4      216.69      230.10     10.70 o 
  -2   5  -4     2225.67     2287.43     51.05 o 
  -1   5  -4     1431.24     1385.28     80.97 o 
   0   5  -4     5889.32     5826.79    151.14 o 
   1   5  -4     6751.08     6221.83     36.12 o 
   2   5  -4     6247.37     4440.04    200.69 o 
   3   5  -4     5354.77     5203.51     77.05 o 
   4   5  -4     4318.92     4197.52     40.81 o 
   5   5  -4     1792.82     1749.67    114.15 o 
   6   5  -4      267.78      269.60     22.27 o 
   7   5  -4     1961.74     2082.93     58.29 o 
   8   5  -4       64.58       81.21     24.18 o 
   9   5  -4     1486.76     1670.37     61.14 o 
  10   5  -4     1735.05     1925.08     67.60 o 
  11   5  -4      673.52      828.98     51.43 o 
 -10   6  -4       30.57       42.90     19.88 o 
  -9   6  -4     2060.52     2105.22     57.98 o 
  -8   6  -4       99.80      109.89     19.65 o 
  -7   6  -4     2156.79     2273.31     53.88 o 
  -6   6  -4      493.61      531.80     18.96 o 
  -5   6  -4     1854.01     1849.89     81.06 o 
  -4   6  -4      469.02      486.46     16.36 o 
  -3   6  -4       67.06       64.03      8.28 o 
  -2   6  -4     1710.92     1722.77     26.09 o 
  -1   6  -4        7.44       11.43      6.08 o 
   0   6  -4     4681.41     4723.10     91.53 o 
   1   6  -4     2164.87     2140.79     23.11 o 
   2   6  -4     1522.52     1323.37     33.56 o 
   3   6  -4     1185.48      887.78    454.94 o 
   4   6  -4      529.90      454.08     18.99 o 
   5   6  -4     3724.16     3819.67    144.16 o 
   6   6  -4      141.49      141.90     11.98 o 
   7   6  -4     6642.00     6240.74    492.06 o 
   8   6  -4      670.64      692.40     39.81 o 
   9   6  -4     2281.96     2350.28     71.14 o 
  10   6  -4      666.73      669.05     44.94 o 
  11   6  -4      620.60      684.88     49.37 o 
  -9   7  -4     1517.65     1478.89     51.62 o 
  -8   7  -4      241.06      274.66     25.50 o 
  -7   7  -4     2234.33     2282.56     56.21 o 
  -6   7  -4      523.46      530.04     21.96 o 
  -5   7  -4     1890.91     1974.65     33.04 o 
  -4   7  -4     1774.14     1902.01     61.83 o 
  -3   7  -4      748.73      785.23     19.76 o 
  -2   7  -4     1798.13     1913.94     28.13 o 
  -1   7  -4      122.28      119.74      9.55 o 
   0   7  -4     2475.17     2543.70     51.26 o 
   1   7  -4     2219.60     2112.13     42.31 o 
   2   7  -4      720.05      694.91     27.18 o 
   3   7  -4     3436.72     3617.97    260.22 o 
   4   7  -4     1132.48      959.57    329.09 o 
   5   7  -4     6511.83     6568.66    125.20 o 
   6   7  -4       43.93       36.24      9.89 o 
   7   7  -4     4600.57     4386.49    365.63 o 
   8   7  -4      573.98      600.07     39.71 o 
   9   7  -4     1636.07     1989.81     65.55 o 
  10   7  -4      552.18      587.01     43.46 o 
  11   7  -4      478.14      455.22     42.98 o 
  -9   8  -4     1136.37     1099.26     47.62 o 
  -8   8  -4      133.03      149.99     23.90 o 
  -7   8  -4     1174.45     1246.14     45.39 o 
  -6   8  -4      579.30      599.02     22.05 o 
  -5   8  -4     1877.38     1943.23     78.94 o 
  -4   8  -4     2992.12     3171.74     41.21 o 
  -3   8  -4      667.48      666.57     19.78 o 
  -2   8  -4     2741.62     2958.86     52.62 o 
  -1   8  -4      272.70      258.16     19.45 o 
   0   8  -4     4803.76     4894.58     66.80 o 
   1   8  -4      592.76      529.91     25.38 o 
   2   8  -4     4749.66     4494.32     65.29 o 
   3   8  -4     1858.38     1923.62     56.12 o 
   4   8  -4     1544.89     1476.88     28.38 o 
   5   8  -4     2879.60     3082.76    150.80 o 
   6   8  -4        9.85        3.13     10.53 o 
   7   8  -4     2979.86     3125.62    157.96 o 
   8   8  -4      412.90      350.43     31.89 o 
   9   8  -4     1534.55     1591.18     59.56 o 
  10   8  -4      413.16      398.44     38.85 o 
  11   8  -4      568.89      544.98     44.54 o 
  -8   9  -4      288.58      262.51     28.50 o 
  -7   9  -4     1946.74     2060.69     59.23 o 
  -6   9  -4      169.71      187.43     23.40 o 
  -5   9  -4     2292.19     2394.53     44.75 o 
  -4   9  -4     1115.33     1200.70     28.32 o 
  -3   9  -4      137.40      140.13     13.75 o 
  -2   9  -4     1237.10     1353.83     77.93 o 
  -1   9  -4       70.69       54.78     16.71 o 
   0   9  -4     2174.69     2461.81     51.64 o 
   1   9  -4      142.97      152.21     18.44 o 
   2   9  -4     1398.79     1447.01     40.54 o 
   3   9  -4     1439.80     1395.72     40.56 o 
   4   9  -4       59.16       46.90     10.89 o 
   5   9  -4     2784.44     2978.91     64.50 o 
   6   9  -4        8.66       26.20     15.34 o 
   7   9  -4     2430.42     2537.98    311.52 o 
   8   9  -4       86.45       91.31     22.57 o 
   9   9  -4     1990.35     2104.92     66.20 o 
  10   9  -4      149.81      156.46     28.69 o 
  11   9  -4      721.35      637.03     44.48 o 
  -7  10  -4     1312.18     1220.91     48.38 o 
  -6  10  -4      306.40      307.73     27.61 o 
  -5  10  -4      758.08      804.53     42.69 o 
  -4  10  -4     1357.49     1414.01     97.33 o 
  -3  10  -4      438.47      428.89     90.38 o 
  -2  10  -4     2096.28     2310.61     54.96 o 
  -1  10  -4      209.61      219.94     22.42 o 
   0  10  -4     1560.43     1674.63     45.70 o 
   1  10  -4       68.59       47.30     16.73 o 
   2  10  -4     1592.04     1549.77     43.99 o 
   3  10  -4      770.54      740.33     32.67 o 
   4  10  -4      286.20      259.86     26.73 o 
   5  10  -4     1380.56     1438.55    103.32 o 
   6  10  -4       86.67       97.23     18.06 o 
   7  10  -4     1430.96     1438.25     45.33 o 
   8  10  -4       30.08       32.17     13.49 o 
   9  10  -4     1633.11     1873.04     67.64 o 
  10  10  -4      426.05      398.65     37.03 o 
  -6  11  -4      732.92      460.49     30.61 o 
  -5  11  -4      796.93      691.76    188.79 o 
  -4  11  -4      408.43      385.94     28.38 o 
  -3  11  -4      604.59      609.96     32.77 o 
  -2  11  -4     1094.67     1222.53     43.11 o 
  -1  11  -4       18.45       23.74     16.11 o 
   0  11  -4     1042.86     1158.40     42.07 o 
   1  11  -4       61.45       68.99     17.52 o 
   2  11  -4     1678.51     1765.85     49.28 o 
   3  11  -4      354.83      334.60     25.65 o 
   4  11  -4      367.61      346.93     25.96 o 
   5  11  -4      592.84      579.88     22.99 o 
   6  11  -4      215.19      223.47     20.70 o 
   7  11  -4     1710.67     1754.12    108.08 o 
   8  11  -4       44.17       37.74     13.49 o 
   9  11  -4     1367.42     1284.06     55.17 o 
  10  11  -4      237.80      225.22     34.14 o 
  -3  12  -4      172.85      208.98     24.48 o 
  -2  12  -4     1144.50     1263.44     46.00 o 
  -1  12  -4       57.23       24.93     17.30 o 
   0  12  -4     1722.39     1929.92     55.24 o 
   1  12  -4       20.56        3.38     18.73 o 
   2  12  -4      781.55      825.15     38.25 o 
   3  12  -4       74.42       68.54     19.46 o 
   4  12  -4      321.31      302.09     26.86 o 
   5  12  -4     1253.66     1194.84     45.60 o 
   6  12  -4       99.27       84.03     14.57 o 
   7  12  -4     2811.70     2756.44     85.12 o 
   8  12  -4      119.78      101.15     15.95 o 
   9  12  -4     1071.18      895.82     41.27 o 
  -1  13  -4      480.81      521.00     34.02 o 
   0  13  -4     1029.89     1062.46     44.74 o 
   1  13  -4       62.90       77.64     21.31 o 
   2  13  -4      495.80      512.06     32.59 o 
   3  13  -4      176.28      155.15     23.17 o 
   4  13  -4     1299.98     1220.94     46.95 o 
   5  13  -4      778.88      717.57     38.06 o 
   6  13  -4      215.11      163.67     26.09 o 
   7  13  -4      601.57      487.81     34.32 o 
   8  13  -4        2.67        2.01     20.43 o 
   2  14  -4     1586.35     1507.15     53.50 o 
   3  14  -4        1.78       -9.71     18.47 o 
   4  14  -4      477.67      452.78     32.41 o 
   5  14  -4      214.58      172.63     23.57 o 
  -7  -7  -3     3828.62     4179.49     63.41 o 
  -9  -6  -3      843.72      797.32     30.23 o 
  -8  -6  -3     4968.47     5185.74     70.66 o 
  -7  -6  -3       10.74       73.66     16.64 o 
 -11  -5  -3     1652.55     1541.85     43.75 o 
 -10  -5  -3     2121.09     2056.91     46.68 o 
  -9  -5  -3     1326.12     1321.77     36.39 o 
 -12  -4  -3     1735.38     1623.02     47.15 o 
 -11  -4  -3     1054.40     1008.32     35.42 o 
 -10  -4  -3     4060.00     4369.24     67.64 o 
  -9  -4  -3      250.95      197.86     17.58 o 
  -8  -4  -3     8426.18     8672.07     84.81 o 
  -7  -4  -3      204.67      223.83     17.93 o 
 -12  -3  -3     2720.82     2485.05     58.12 o 
 -11  -3  -3     2762.93     2699.58     56.16 o 
 -10  -3  -3     4318.37     4460.65     68.67 o 
  -9  -3  -3     1856.34     1904.65     43.44 o 
  -8  -3  -3     3495.17     3703.50     55.71 o 
  -7  -3  -3      162.45      150.01     14.77 o 
  -6  -3  -3     3506.74     3717.96     52.81 o 
  -5  -3  -3     5447.09     5507.04     61.58 o 
 -13  -2  -3     1249.22     1177.93     45.14 o 
 -12  -2  -3     1570.52     1378.98     45.88 o 
 -11  -2  -3     2901.88     2782.12     58.60 o 
 -10  -2  -3     5024.89     4800.11     71.02 o 
  -9  -2  -3      131.82      119.89     16.50 o 
  -8  -2  -3     5112.47     5082.13     64.58 o 
  -7  -2  -3      714.24      698.12     24.54 o 
  -6  -2  -3    12835.04    12554.33     92.08 o 
  -5  -2  -3     2645.50     2547.33     41.21 o 
  -4  -2  -3     7741.61     7225.66     63.77 o 
 -14  -1  -3      257.44      224.58     26.62 o 
 -13  -1  -3     1239.21     1260.05     48.28 o 
 -12  -1  -3      925.37      931.79     40.12 o 
 -11  -1  -3     1120.73     1135.14     40.16 o 
 -10  -1  -3     6070.38     5923.40     79.59 o 
  -9  -1  -3      170.37      148.89     11.33 o 
  -8  -1  -3     3550.92     3673.07     56.85 o 
  -7  -1  -3      281.13      298.32     17.70 o 
  -6  -1  -3    10022.76     9937.33     80.49 o 
  -5  -1  -3     4068.64     3765.21     48.14 o 
  -4  -1  -3     9670.39     9248.82     71.13 o 
  -2  -1  -3     1153.40     1068.68     11.10 o 
  -1  -1  -3     3032.07     2865.24     24.53 o 
 -14   0  -3      183.94      197.34     27.96 o 
 -13   0  -3     1668.71     1608.33     56.11 o 
 -12   0  -3      813.51      862.37     39.62 o 
 -11   0  -3      772.70      822.81     36.48 o 
 -10   0  -3     2895.95     2985.46     59.83 o 
  -9   0  -3     1079.57     1032.73     33.67 o 
  -8   0  -3     5218.60     4883.41     56.14 o 
  -7   0  -3       39.38       51.81      7.14 o 
  -6   0  -3     8569.05     7787.95     55.26 o 
  -5   0  -3      929.91      804.17     22.92 o 
  -4   0  -3    14277.24    13748.63    320.28 o 
  -3   0  -3     1265.08     1211.61     46.96 o 
  -2   0  -3     2063.90     2039.45     20.44 o 
  -1   0  -3     1094.87     1036.41     16.76 o 
   0   0  -3      940.36      884.54     18.29 o 
 -13   1  -3     1463.35     1280.46     52.55 o 
 -12   1  -3      706.42      748.89     38.52 o 
 -11   1  -3     1071.14     1053.30     41.49 o 
 -10   1  -3     1347.38     1406.04     43.91 o 
  -9   1  -3     2143.07     2086.89     48.39 o 
  -8   1  -3     5639.07     5298.57     68.75 o 
  -7   1  -3      424.48      381.30     15.08 o 
  -6   1  -3     5886.90     5365.72    164.25 o 
  -5   1  -3      445.22      348.81      8.23 o 
  -4   1  -3    27197.77    25361.24    665.39 o 
  -3   1  -3       88.13      114.20      6.15 o 
  -2   1  -3     9365.59     9085.55    181.47 o 
  -1   1  -3      506.20      519.52     16.58 o 
   0   1  -3     1905.62     1953.26     27.28 o 
   1   1  -3    18230.44    16797.37     87.15 o 
   2   1  -3      349.75      377.75     16.78 o 
 -13   2  -3     1010.36      953.85     47.93 o 
 -12   2  -3      181.42      165.76     25.63 o 
 -11   2  -3      991.52     1050.83     42.68 o 
 -10   2  -3      712.83      775.94     34.91 o 
  -9   2  -3      280.80      264.31     22.24 o 
  -8   2  -3    10110.28     9732.01     96.35 o 
  -7   2  -3      325.36      338.37     19.39 o 
  -6   2  -3    11365.72     9814.83    345.52 o 
  -5   2  -3       54.19       50.08      4.77 o 
  -4   2  -3    12719.83    12232.56    176.40 o 
  -3   2  -3     1018.03     1019.96     15.59 o 
  -2   2  -3     8388.29     8276.61     62.06 o 
  -1   2  -3     6899.37     7066.75    120.40 o 
   0   2  -3       23.07       43.16      8.00 o 
   1   2  -3    10436.85    10834.75     72.85 o 
   2   2  -3     1380.85     1362.86     22.87 o 
   3   2  -3     8156.81     8080.57     51.39 o 
   4   2  -3     3012.12     2804.82     47.91 o 
   5   2  -3     5017.24     4546.30     41.68 o 
  12   2  -3      913.01      962.98     57.25 o 
 -12   3  -3      291.13      293.35     29.57 o 
 -11   3  -3     1908.85     1866.19     56.70 o 
 -10   3  -3     1311.66     1348.69     45.35 o 
  -9   3  -3     1414.63     1340.13     41.84 o 
  -8   3  -3     3817.83     3774.26     63.52 o 
  -7   3  -3      666.92      634.03     26.13 o 
  -6   3  -3     3486.54     3325.14     50.65 o 
  -5   3  -3     1678.02     1630.33     23.48 o 
  -4   3  -3     7967.00     7749.37    141.68 o 
  -3   3  -3     4897.87     4704.74     95.95 o 
  -2   3  -3    10649.73    10731.75    135.39 o 
  -1   3  -3    13133.61    13095.99    217.74 o 
   0   3  -3      623.45      754.89     24.24 o 
   1   3  -3    15483.92    15485.90     52.78 o 
   2   3  -3      252.21      268.57      9.31 o 
   3   3  -3    16036.18    15510.43    331.23 o 
   4   3  -3     2472.86     2244.02     68.99 o 
   5   3  -3     4805.38     4625.92    224.26 o 
   6   3  -3     4506.82     4280.08    288.88 o 
   7   3  -3     1225.89     1234.89     43.41 o 
   8   3  -3     3004.35     3205.54     71.08 o 
   9   3  -3      176.30      187.85     27.87 o 
  10   3  -3     2430.45     2717.17     77.11 o 
  11   3  -3      209.82      207.20     33.34 o 
  12   3  -3     1886.05     2032.14     77.69 o 
 -12   4  -3       70.41       62.52     22.94 o 
 -11   4  -3     1257.96     1181.35     47.29 o 
 -10   4  -3      798.87      736.10     36.48 o 
  -9   4  -3       38.63       43.92     17.40 o 
  -8   4  -3     2905.11     2846.06     57.09 o 
  -7   4  -3      513.07      458.30     24.75 o 
  -6   4  -3    14549.17    14589.67    110.61 o 
  -5   4  -3      518.02      596.71     15.82 o 
  -4   4  -3    11311.23    10986.17    162.79 o 
  -3   4  -3      784.02      846.75     16.28 o 
  -2   4  -3     6829.07     6680.63    235.27 o 
  -1   4  -3     2488.09     2594.60    110.07 o 
   0   4  -3       64.40       63.97      5.59 o 
   1   4  -3     5930.32     5683.05     29.69 o 
   2   4  -3      282.21      365.71     11.18 o 
   3   4  -3    13071.27    12903.08     61.73 o 
   4   4  -3      191.45      198.00     10.57 o 
   5   4  -3     2735.65     2523.82    106.31 o 
   6   4  -3     1313.63     1298.59     73.00 o 
   7   4  -3      222.65      226.87     23.87 o 
   8   4  -3     3116.13     3420.99     73.39 o 
   9   4  -3       38.66       44.53     23.76 o 
  10   4  -3     4140.70     4547.02     97.14 o 
  11   4  -3      104.45       87.89     31.03 o 
  12   4  -3     1392.56     1447.87     66.63 o 
 -11   5  -3      487.66      441.51     34.32 o 
 -10   5  -3     1547.63     1477.58     50.16 o 
  -9   5  -3      621.48      643.47     33.62 o 
  -8   5  -3     2155.66     2273.57     54.43 o 
  -7   5  -3      747.16      734.69     30.98 o 
  -6   5  -3     6137.84     6325.67     78.17 o 
  -5   5  -3      114.53      124.47     10.30 o 
  -4   5  -3     2455.73     2466.43     41.09 o 
  -3   5  -3     2372.35     2398.68     46.87 o 
  -2   5  -3     3170.61     3227.94    153.85 o 
  -1   5  -3     4793.82     4575.82    216.33 o 
   0   5  -3     3410.24     3493.63    153.95 o 
   1   5  -3     8593.57     8254.93     42.10 o 
   2   5  -3     1649.99     1792.44     30.42 o 
   3   5  -3     3250.87     3175.15    118.87 o 
   4   5  -3      403.56      431.91     13.98 o 
   5   5  -3     1043.88     1021.60     21.20 o 
   6   5  -3     2934.33     2913.60    163.62 o 
   7   5  -3     1544.85     1518.66    110.62 o 
   8   5  -3     2800.76     3065.72     70.46 o 
   9   5  -3      442.95      564.98     37.44 o 
  10   5  -3     2048.36     2252.25     71.87 o 
  11   5  -3       22.54        7.05     27.78 o 
  12   5  -3      973.97      991.75     58.26 o 
 -10   6  -3       48.55       27.68     19.86 o 
  -9   6  -3      552.84      520.04     32.84 o 
  -8   6  -3      418.71      434.18     28.16 o 
  -7   6  -3        5.78       20.42     14.78 o 
  -6   6  -3     2833.69     3009.04     57.37 o 
  -5   6  -3     1141.62     1175.79     24.21 o 
  -4   6  -3     5404.41     5599.12    113.99 o 
  -3   6  -3      517.53      516.35     29.71 o 
  -2   6  -3     5681.60     5821.98     82.99 o 
  -1   6  -3      459.98      499.49     14.02 o 
   0   6  -3     4208.49     4283.27    141.10 o 
   1   6  -3     2452.77     2187.63     22.46 o 
   2   6  -3      471.22      471.53     13.72 o 
   3   6  -3     6402.29     6731.14    382.20 o 
   4   6  -3      129.13      140.25      9.66 o 
   5   6  -3     4262.25     4174.30     54.21 o 
   6   6  -3      133.35      147.52     11.51 o 
   7   6  -3      473.34      488.30     18.45 o 
   8   6  -3     2395.13     2297.74    213.59 o 
   9   6  -3       96.26      115.33     24.84 o 
  10   6  -3     2648.63     2961.00     80.22 o 
  11   6  -3       32.19       37.84     25.26 o 
  12   6  -3     1567.32     1514.74     68.72 o 
  -9   7  -3      416.42      395.88     33.12 o 
  -8   7  -3     2206.60     2352.40     59.60 o 
  -7   7  -3      464.88      539.20     30.41 o 
  -6   7  -3     2755.55     3033.65     59.52 o 
  -5   7  -3      142.09      143.26     22.47 o 
  -4   7  -3     3117.07     3174.65    146.42 o 
  -3   7  -3      104.59      104.55     13.27 o 
  -2   7  -3      805.55      828.28     25.99 o 
  -1   7  -3     5504.19     5823.47     44.51 o 
   0   7  -3     2683.68     2816.05     59.08 o 
   1   7  -3    11357.10    11166.15     64.53 o 
   2   7  -3     2236.54     2332.79    114.37 o 
   3   7  -3     4393.38     4510.12    245.16 o 
   4   7  -3      589.37      664.86     58.25 o 
   5   7  -3      668.68      690.57     19.74 o 
   6   7  -3      987.49      944.59     23.37 o 
   7   7  -3      674.43      720.63     22.07 o 
   8   7  -3     3466.77     3545.99    425.47 o 
   9   7  -3      541.54      631.20     39.85 o 
  10   7  -3     2239.28     2467.88     73.78 o 
  11   7  -3      121.23      106.19     29.01 o 
  12   7  -3     1091.02     1081.59     58.68 o 
  -9   8  -3     1288.43     1283.18     51.13 o 
  -8   8  -3      396.98      447.56     32.17 o 
  -7   8  -3      500.15      524.00     34.00 o 
  -6   8  -3      373.28      455.24     28.28 o 
  -5   8  -3       11.15        7.81     10.60 o 
  -4   8  -3     2215.59     2423.61     36.02 o 
  -3   8  -3     1467.02     1586.75     42.29 o 
  -2   8  -3     5738.47     6174.10     51.72 o 
  -1   8  -3     3030.98     3272.50     77.61 o 
   0   8  -3     4076.58     4335.71     39.99 o 
   1   8  -3     2577.56     2481.63     46.10 o 
   2   8  -3      596.93      690.36     18.29 o 
   3   8  -3     3755.71     3524.24     39.24 o 
   4   8  -3      114.50      131.84     11.37 o 
   5   8  -3     5365.28     5496.12    316.63 o 
   6   8  -3      576.03      622.47     39.30 o 
   7   8  -3     2293.39     2263.00     86.40 o 
   8   8  -3     1049.03     1038.65     42.49 o 
   9   8  -3      552.54      549.92     37.54 o 
  10   8  -3     1442.87     1499.39     59.32 o 
  11   8  -3      115.74      113.20     29.65 o 
  12   8  -3     1093.29     1135.94     57.09 o 
  -8   9  -3      771.17      776.33     40.17 o 
  -7   9  -3      163.85      156.67     24.97 o 
  -6   9  -3     2347.84     2762.24     64.30 o 
  -5   9  -3      185.72      202.14     15.92 o 
  -4   9  -3     3802.24     4135.51     49.45 o 
  -3   9  -3      120.99      121.95     12.46 o 
  -2   9  -3     2028.81     2271.31     64.90 o 
  -1   9  -3     1163.44     1188.84     55.50 o 
   0   9  -3      452.70      449.50     25.03 o 
   1   9  -3     6694.50     6934.45     81.29 o 
   2   9  -3     1993.21     2015.90     31.11 o 
   3   9  -3     6004.56     5947.71    208.98 o 
   4   9  -3      550.92      543.20     32.57 o 
   5   9  -3     3354.61     3416.35     61.29 o 
   6   9  -3       72.67       64.11     12.13 o 
   7   9  -3      516.40      548.40     25.10 o 
   8   9  -3      913.89      898.88     27.90 o 
   9   9  -3      585.50      544.67     22.91 o 
  10   9  -3     1943.72     2022.92     65.54 o 
  11   9  -3      170.35      103.90     27.68 o 
  12   9  -3     1045.29      914.98     52.83 o 
  -7  10  -3     1147.53     1059.04     45.84 o 
  -6  10  -3      479.07      453.43     31.45 o 
  -5  10  -3      139.89      145.44     20.53 o 
  -4  10  -3      691.45      755.86     24.13 o 
  -3  10  -3      616.26      628.71     33.06 o 
  -2  10  -3     1648.93     1764.91     53.34 o 
  -1  10  -3     1482.22     1699.98     45.97 o 
   0  10  -3     2911.29     3146.22     60.53 o 
   1  10  -3     2017.30     2025.83     48.58 o 
   2  10  -3     1472.05     1610.49     43.33 o 
   3  10  -3     1913.19     1960.45     33.12 o 
   4  10  -3        7.99       10.15     10.02 o 
   5  10  -3     1293.12     1316.47     29.37 o 
   6  10  -3      546.66      579.73     21.11 o 
   7  10  -3     1277.63     1272.30     55.74 o 
   8  10  -3     1072.20     1134.32     31.59 o 
   9  10  -3      945.94      939.66     98.24 o 
  10  10  -3      953.50      851.77     46.42 o 
  11  10  -3      104.66       84.18     26.97 o 
  -6  11  -3      697.45      658.74     37.87 o 
  -5  11  -3        8.71      -15.23     15.23 o 
  -4  11  -3     1195.58     1249.77     91.99 o 
  -3  11  -3       40.97       45.98     18.11 o 
  -2  11  -3     1026.06     1066.33     39.70 o 
  -1  11  -3      278.50      274.65     22.93 o 
   0  11  -3      812.86      880.11     36.46 o 
   1  11  -3     1606.53     1628.79     46.42 o 
   2  11  -3       33.44       29.37     16.06 o 
   3  11  -3     3019.34     3233.39    120.07 o 
   4  11  -3       63.82       58.54     11.68 o 
   5  11  -3     2326.10     2363.90    162.59 o 
   6  11  -3      225.25      249.42     17.08 o 
   7  11  -3     1846.96     1833.99     48.43 o 
   8  11  -3      340.52      355.47     20.14 o 
   9  11  -3      320.00      296.19     29.30 o 
  10  11  -3      995.20     1049.56     53.60 o 
  11  11  -3      122.24       33.57     26.09 o 
  -4  12  -3      252.79      263.56     27.41 o 
  -3  12  -3       31.77       50.58     18.74 o 
  -2  12  -3      701.96      692.77     35.88 o 
  -1  12  -3      636.56      689.69     35.06 o 
   0  12  -3     1151.75     1261.51     44.81 o 
   1  12  -3     1520.59     1547.55     48.16 o 
   2  12  -3      782.53      877.72     37.53 o 
   3  12  -3     1710.76     1704.91     50.00 o 
   4  12  -3      298.45      308.31     17.70 o 
   5  12  -3     1066.68     1059.13     80.08 o 
   6  12  -3       60.00       50.88     13.36 o 
   7  12  -3      884.77      880.43     27.98 o 
   8  12  -3      662.27      579.37     35.95 o 
   9  12  -3      522.68      484.33     31.29 o 
  10  12  -3      791.26      638.21     35.06 o 
  -2  13  -3      821.80      804.45     39.54 o 
  -1  13  -3      221.85      178.61     23.84 o 
   0  13  -3      761.88      840.26     39.18 o 
   1  13  -3      500.26      511.60     32.45 o 
   2  13  -3      403.13      421.32     30.38 o 
   3  13  -3     1265.45     1146.10     44.23 o 
   4  13  -3        6.08      -17.64     17.64 o 
   5  13  -3     1785.75     1865.36    207.97 o 
   6  13  -3       24.64        6.53     22.52 o 
   7  13  -3     1575.02     1564.15    139.89 o 
   8  13  -3      267.91      230.16     39.45 o 
   9  13  -3      728.66      562.31    178.78 o 
   0  14  -3      456.26      457.69     31.77 o 
   1  14  -3      392.32      410.60     30.95 o 
   2  14  -3      331.43      342.94     28.99 o 
   3  14  -3     1082.28     1010.48     44.89 o 
   4  14  -3      149.07      124.74     23.05 o 
   5  14  -3     1338.97     1236.24     47.23 o 
   6  14  -3       39.09       31.42     19.27 o 
   7  14  -3      830.77      496.34     33.30 o 
 -14  -6  -2     1277.13     1124.46     53.44 o 
  -6  -6  -2      283.97      314.11     18.12 o 
 -13  -5  -2      271.23      265.77     29.30 o 
  -9  -5  -2     1900.80     1898.53     40.96 o 
 -12  -4  -2     3154.32     2899.32     69.00 o 
 -11  -4  -2      153.10      184.28     19.01 o 
 -10  -4  -2     2999.36     2904.75     52.36 o 
  -9  -4  -2      217.34      249.16     19.13 o 
  -8  -4  -2     6170.76     6013.32     66.15 o 
  -7  -4  -2     2539.15     2490.60     41.37 o 
  -5  -4  -2    13329.06    13660.82     88.85 o 
 -12  -3  -2     2004.61     1689.36    315.02 o 
 -11  -3  -2      810.21      724.34     33.39 o 
 -10  -3  -2     2242.95     2099.87     46.28 o 
  -9  -3  -2      995.02      941.03     30.02 o 
  -8  -3  -2     2434.92     2284.12     42.94 o 
  -7  -3  -2     8548.83     8470.32     73.82 o 
  -6  -3  -2     3076.98     3068.41     43.02 o 
  -5  -3  -2    19788.93    19241.01    102.61 o 
 -12  -2  -2     1264.64     1207.36     42.57 o 
 -11  -2  -2       15.82       41.12     11.80 o 
 -10  -2  -2     5090.28     4924.61    284.14 o 
  -9  -2  -2     1566.46     1581.02     38.15 o 
  -8  -2  -2     1640.45     1580.73     36.48 o 
  -7  -2  -2     5160.75     5227.23     59.86 o 
  -6  -2  -2     5939.11     5622.54     57.20 o 
  -5  -2  -2     6776.84     6755.64     59.44 o 
  -4  -2  -2      979.81     1003.33     23.27 o 
 -13  -1  -2      726.30      660.42     36.14 o 
 -12  -1  -2     3136.79     3359.63     70.55 o 
 -11  -1  -2      337.04      315.25     25.03 o 
 -10  -1  -2     2722.93     2471.86    199.58 o 
  -9  -1  -2       33.82       27.70      8.86 o 
  -8  -1  -2      210.12      153.41     10.89 o 
  -7  -1  -2     1608.41     1499.54     34.08 o 
  -6  -1  -2      602.10      629.46     20.94 o 
  -5  -1  -2    11168.51     9895.65     70.58 o 
  -4  -1  -2      268.39      302.16     13.88 o 
  -3  -1  -2    51821.84    45201.89    134.65 o 
 -14   0  -2     1033.62      954.01     46.10 o 
 -13   0  -2      336.80      322.67     29.62 o 
 -12   0  -2     1198.92     1223.06     46.23 o 
 -11   0  -2       85.46       99.86     19.50 o 
 -10   0  -2     1203.92     1206.07     39.90 o 
  -9   0  -2      938.31      919.63     29.33 o 
  -8   0  -2     4885.89     4434.37     94.22 o 
  -7   0  -2     5404.76     5113.44     55.39 o 
  -6   0  -2     9930.77     9176.98     65.68 o 
  -5   0  -2    12940.78    12180.69     79.92 o 
  -4   0  -2    10518.17     9631.72     64.78 o 
  -3   0  -2     1958.08     1774.34     26.45 o 
  -2   0  -2     5956.12     5922.69    259.84 o 
  -1   0  -2    12084.92     7588.01     32.59 o 
   0   0  -2     9717.19     8390.40     43.78 o 
 -13   1  -2      419.40      422.13     34.15 o 
 -12   1  -2     1200.92     1139.67     45.81 o 
 -11   1  -2      376.82      398.49     28.73 o 
 -10   1  -2     2768.24     2790.41     59.41 o 
  -9   1  -2      331.59      362.36     23.55 o 
  -8   1  -2     4302.64     4104.12     75.04 o 
  -7   1  -2       90.70       96.46      8.32 o 
  -6   1  -2      236.66      194.13     11.54 o 
  -5   1  -2     5652.07     5240.17     33.35 o 
  -4   1  -2      164.71      242.64     15.16 o 
  -3   1  -2    13606.36    11585.75     55.05 o 
  -2   1  -2     1181.12     1137.33     46.28 o 
  -1   1  -2    61406.21    51082.19     78.06 o 
   0   1  -2      284.11      317.27     10.19 o 
   1   1  -2    14679.04    13623.17     69.04 o 
   4   1  -2     4792.93     4283.10     31.93 o 
 -13   2  -2     1199.20     1202.85     53.64 o 
 -12   2  -2     1327.50     1363.80     50.71 o 
 -11   2  -2      880.46      868.42     38.20 o 
 -10   2  -2     1116.64     1245.69     42.71 o 
  -9   2  -2      123.55      123.09     17.92 o 
  -8   2  -2     1490.49     1487.70     39.98 o 
  -7   2  -2     2539.31     2416.80     99.86 o 
  -6   2  -2     5698.84     5251.64     37.99 o 
  -5   2  -2     1692.06     1397.96     25.23 o 
  -4   2  -2     8258.69     8136.20     82.38 o 
  -3   2  -2     1103.83     1005.43     11.20 o 
  -2   2  -2      609.95      650.49     26.04 o 
  -1   2  -2      585.96      606.80     10.18 o 
   0   2  -2    27224.88    25015.88    175.99 o 
   1   2  -2     5039.72     4946.87     81.21 o 
   2   2  -2    15984.18    15362.66    311.97 o 
   3   2  -2     6109.01     5420.26     39.19 o 
   4   2  -2     6975.60     6325.73     45.16 o 
   5   2  -2     3791.93     3442.52     35.73 o 
   6   2  -2     6248.69     5601.26     48.28 o 
 -12   3  -2      925.27      977.85     46.18 o 
 -11   3  -2      114.77      129.38     22.72 o 
 -10   3  -2     2371.80     2322.72     57.84 o 
  -9   3  -2      141.84      160.54     19.85 o 
  -8   3  -2     6457.72     5996.40     78.62 o 
  -7   3  -2      478.93      472.40     23.43 o 
  -6   3  -2     6064.82     5504.81    102.35 o 
  -5   3  -2      441.33      439.87     16.98 o 
  -4   3  -2      634.82      685.07     10.04 o 
  -3   3  -2    14526.57    13952.59     38.94 o 
  -2   3  -2      898.63      952.16     13.15 o 
  -1   3  -2     8285.22     7621.98    218.15 o 
   0   3  -2      697.01      664.63     18.38 o 
   1   3  -2    28868.81    28141.18    236.97 o 
   2   3  -2      485.26      478.93     10.82 o 
   3   3  -2     5610.26     5326.94     91.56 o 
   4   3  -2     1446.57     1319.99     32.36 o 
   5   3  -2      719.01      739.38     15.55 o 
   6   3  -2     8877.24     8377.99     64.85 o 
   7   3  -2      408.94      402.90     16.52 o 
  12   3  -2      549.43      607.92     43.99 o 
  13   3  -2     1585.96     1644.11     72.29 o 
 -11   4  -2      714.16      589.49     37.14 o 
 -10   4  -2     1704.95     1625.57     50.76 o 
  -9   4  -2      165.80      190.05     20.81 o 
  -8   4  -2     1696.95     1736.52     45.98 o 
  -7   4  -2      708.99      643.57     27.62 o 
  -6   4  -2     1960.93     1921.76     41.62 o 
  -5   4  -2     3858.65     3729.55    110.61 o 
  -4   4  -2     2987.63     2853.10     61.12 o 
  -3   4  -2     4566.66     4463.98     29.16 o 
  -2   4  -2       81.49       95.71      5.70 o 
  -1   4  -2     8426.08     8767.49    247.60 o 
   0   4  -2      986.97      926.38     14.33 o 
   1   4  -2    14452.26    15177.94    155.12 o 
   2   4  -2     4338.70     4471.25     33.17 o 
   3   4  -2     9546.43     9514.84    179.42 o 
   4   4  -2     7649.43     7422.86    105.36 o 
   5   4  -2     5582.14     5379.08    129.05 o 
   6   4  -2     5277.16     5102.62     43.49 o 
   7   4  -2     2191.29     2058.39     66.99 o 
   8   4  -2     2986.20     3250.28     68.76 o 
   9   4  -2      132.76      179.50     25.97 o 
  10   4  -2     1295.27     1309.45     53.45 o 
  11   4  -2     1642.32     1667.31     63.80 o 
  12   4  -2      852.82      849.78     52.08 o 
  13   4  -2     1315.86     1211.07     62.75 o 
 -11   5  -2      321.47      256.69     31.06 o 
 -10   5  -2     2044.56     2280.71     62.46 o 
  -9   5  -2       22.23       25.56     18.27 o 
  -8   5  -2     3366.72     3381.86     63.79 o 
  -7   5  -2      166.61      143.88     17.80 o 
  -6   5  -2     5205.28     5323.45     70.85 o 
  -5   5  -2      103.43       98.72     14.58 o 
  -4   5  -2     3090.00     2826.29     57.05 o 
  -3   5  -2     2023.27     1854.24     28.70 o 
  -2   5  -2      197.86      221.90      7.18 o 
  -1   5  -2    11676.06    11953.74    618.05 o 
   0   5  -2      443.53      426.42      8.75 o 
   1   5  -2     9885.86     9598.29     55.91 o 
   2   5  -2     5132.34     5139.01    119.93 o 
   3   5  -2    15526.01    14983.58    120.67 o 
   4   5  -2     1891.17     1894.83     25.50 o 
   5   5  -2     1806.84     1640.59     24.83 o 
   6   5  -2     4109.77     4160.91    211.55 o 
   7   5  -2      335.55      299.60     14.06 o 
   8   5  -2     7737.64     7107.27    480.29 o 
   9   5  -2      847.43      950.07     43.64 o 
  10   5  -2     2219.15     2450.62     69.70 o 
  11   5  -2      540.03      498.63     41.12 o 
  12   5  -2     1230.70     1196.01     57.60 o 
  13   5  -2      586.74      526.88     47.66 o 
 -10   6  -2     1624.26     1647.99     55.79 o 
  -9   6  -2       32.48        0.78     21.39 o 
  -8   6  -2     2433.40     2491.47     58.61 o 
  -7   6  -2        2.44       23.25     14.94 o 
  -6   6  -2     4370.55     4551.68     68.47 o 
  -5   6  -2      445.14      504.34     24.41 o 
  -4   6  -2     3026.18     3098.00    107.64 o 
  -3   6  -2     1351.60     1372.16     17.78 o 
  -2   6  -2      734.00      821.96     17.08 o 
  -1   6  -2     4242.54     4390.25     35.77 o 
   0   6  -2       45.62       49.35      4.98 o 
   1   6  -2     2912.91     3014.88     25.84 o 
   2   6  -2      648.97      615.00     11.21 o 
   3   6  -2     3575.68     3785.69     60.18 o 
   4   6  -2     4280.84     4422.27     39.95 o 
   5   6  -2     1282.23     1178.39     39.09 o 
   6   6  -2     6313.34     6214.55    101.93 o 
   7   6  -2      490.84      453.83     43.24 o 
   8   6  -2     4533.43     4080.20    438.18 o 
   9   6  -2       62.17       69.69     22.17 o 
  10   6  -2     1109.78     1120.52     49.98 o 
  11   6  -2      615.37      721.74     44.17 o 
  12   6  -2      502.76      439.46     41.40 o 
  13   6  -2     1229.20     1058.26     58.87 o 
  -9   7  -2       83.01       80.22     22.99 o 
  -8   7  -2     2093.87     2337.42     61.07 o 
  -7   7  -2       54.51       51.91     18.15 o 
  -6   7  -2     2196.11     2359.87     54.12 o 
  -5   7  -2      847.88      887.14     32.18 o 
  -4   7  -2     1692.29     1764.49     65.28 o 
  -3   7  -2     1652.85     1791.01     32.54 o 
  -2   7  -2      451.68      452.15     14.79 o 
  -1   7  -2     4354.96     4624.85     39.77 o 
   0   7  -2      694.50      685.24     12.82 o 
   1   7  -2     5450.31     5698.27     74.42 o 
   2   7  -2     1097.89     1029.74     25.09 o 
   3   7  -2     4934.13     5169.24     43.33 o 
   4   7  -2     6151.57     6503.97     94.03 o 
   5   7  -2     2782.55     2757.56     53.66 o 
   6   7  -2     3039.43     2950.32     37.46 o 
   7   7  -2      393.65      433.74     18.32 o 
   8   7  -2     3096.28     3071.37    299.50 o 
   9   7  -2        1.73        5.53      9.53 o 
  10   7  -2     2082.58     2240.26     68.07 o 
  11   7  -2      781.89      770.76     44.91 o 
  12   7  -2      710.73      692.42     48.31 o 
  13   7  -2      870.71      692.24     48.98 o 
  -8   8  -2     1694.30     1822.06     56.32 o 
  -7   8  -2       16.13       18.74     18.15 o 
  -6   8  -2     2086.15     2383.53     57.21 o 
  -5   8  -2      215.15      262.11     22.67 o 
  -4   8  -2     2630.61     2774.35     77.89 o 
  -3   8  -2      406.23      425.82     16.37 o 
  -2   8  -2      788.76      773.62     19.80 o 
  -1   8  -2     1756.10     1906.69     27.89 o 
   0   8  -2      178.57      186.77     10.60 o 
   1   8  -2     3518.59     3597.26     34.00 o 
   2   8  -2      370.85      425.58     20.32 o 
   3   8  -2     1666.56     1644.63     33.64 o 
   4   8  -2     3140.10     3209.18     37.44 o 
   5   8  -2     1296.23     1362.95     52.69 o 
   6   8  -2     4446.41     4798.93    220.25 o 
   7   8  -2      444.24      441.22     17.84 o 
   8   8  -2     3899.07     4085.97     49.67 o 
   9   8  -2      216.46      206.42     15.49 o 
  10   8  -2     3229.39     3419.77     82.31 o 
  11   8  -2      213.75      224.21     32.62 o 
  12   8  -2      714.05      615.06     45.45 o 
  13   8  -2      387.98      311.42     36.01 o 
  -8   9  -2     1612.35     1564.65     53.96 o 
  -7   9  -2       20.17       19.90     17.80 o 
  -6   9  -2     2500.00     2611.68     62.28 o 
  -5   9  -2       76.70      101.82     19.80 o 
  -4   9  -2     1278.43     1385.95     37.46 o 
  -3   9  -2     1051.94     1074.41     27.84 o 
  -2   9  -2     1197.92     1324.60     26.36 o 
  -1   9  -2     3021.61     3276.18     82.74 o 
   0   9  -2      342.30      332.74     21.88 o 
   1   9  -2     2959.17     3107.25     90.41 o 
   2   9  -2      294.50      305.31     13.70 o 
   3   9  -2     1357.18     1403.12     28.84 o 
   4   9  -2      713.34      716.40     19.91 o 
   5   9  -2     1402.60     1436.96     42.92 o 
   6   9  -2     3103.46     3277.32     87.31 o 
   7   9  -2      557.15      555.09     21.51 o 
   8   9  -2     2159.74     2278.04     39.24 o 
   9   9  -2       78.85       67.50     12.71 o 
  10   9  -2     2399.69     2378.36     68.32 o 
  11   9  -2      224.00      220.74     31.30 o 
  12   9  -2      647.00      593.13     43.95 o 
  -7  10  -2       21.53       28.52     18.61 o 
  -6  10  -2     1114.57     1176.25     45.14 o 
  -5  10  -2      369.08      383.52     27.69 o 
  -4  10  -2     1704.90     1890.78     36.04 o 
  -3  10  -2     1224.71     1286.29     28.77 o 
  -2  10  -2     2075.97     2143.69     54.07 o 
  -1  10  -2     1390.99     1505.66     40.96 o 
   0  10  -2      478.29      565.94     28.17 o 
   1  10  -2     2288.64     2544.56     52.36 o 
   2  10  -2      319.12      325.15     15.38 o 
   3  10  -2     2491.01     2568.72     36.19 o 
   4  10  -2      182.82      184.13     13.01 o 
   5  10  -2     1472.72     1517.79    110.00 o 
   6  10  -2     2027.20     2207.42    129.98 o 
   7  10  -2      933.28      905.05     25.58 o 
   8  10  -2     2008.11     2278.77     42.60 o 
   9  10  -2       27.83       26.21     12.58 o 
  10  10  -2     1380.81     1270.99     67.94 o 
  11  10  -2      169.16      147.71     27.13 o 
  12  10  -2     1052.75      809.92     46.43 o 
  -6  11  -2     1887.38     1855.80     57.91 o 
  -5  11  -2       34.67       56.74     18.55 o 
  -4  11  -2     1500.86     1593.31     64.92 o 
  -3  11  -2      182.71      175.37     14.76 o 
  -2  11  -2      354.52      320.49     49.69 o 
  -1  11  -2      740.90      766.27     33.97 o 
   0  11  -2      239.67      264.86     22.44 o 
   1  11  -2     1998.02     2326.50     53.59 o 
   2  11  -2       25.24       23.01     10.22 o 
   3  11  -2     1324.28     1417.32     29.92 o 
   4  11  -2      241.74      227.77     14.88 o 
   5  11  -2      859.88      867.18     49.05 o 
   6  11  -2     1829.91     1898.80     93.01 o 
   7  11  -2      172.74      183.46     36.43 o 
   8  11  -2     2509.67     2478.55    165.93 o 
   9  11  -2       10.88       14.45     12.69 o 
  10  11  -2     1478.69     1454.77     82.93 o 
  11  11  -2       32.63       -9.90     22.59 o 
  -5  12  -2       88.72       30.94     16.52 o 
  -4  12  -2      768.24      529.78     31.07 o 
  -3  12  -2      912.01      975.72     42.11 o 
  -2  12  -2      957.54     1060.88     41.75 o 
  -1  12  -2     1499.93     1501.21     47.01 o 
   0  12  -2     1009.88     1117.05     41.16 o 
   1  12  -2     1243.59     1384.72     45.24 o 
   2  12  -2       64.31       56.90     16.73 o 
   3  12  -2      929.24      991.15     26.85 o 
   4  12  -2      422.97      440.40     49.68 o 
   5  12  -2      816.67      768.03     74.55 o 
   6  12  -2     1408.32     1404.40     99.14 o 
   7  12  -2      465.29      487.58     28.94 o 
   8  12  -2     1516.16     1493.59     69.04 o 
   9  12  -2       99.75       97.51     19.62 o 
  10  12  -2     1036.64      857.65    117.14 o 
  -2  13  -2      723.47      670.92     35.52 o 
  -1  13  -2      603.43      563.64     32.96 o 
   0  13  -2      188.16      209.39     23.85 o 
   1  13  -2      814.05      927.39     40.05 o 
   2  13  -2        7.94       -6.14     16.77 o 
   3  13  -2     1939.87     2039.57     55.51 o 
   4  13  -2      180.99      181.63     25.71 o 
   5  13  -2      882.41      882.60     73.21 o 
   6  13  -2      104.79      102.66     16.04 o 
   7  13  -2      324.32      301.91     31.50 o 
   8  13  -2      987.08      972.42     98.59 o 
   9  13  -2       38.71       11.41     12.50 o 
  10  13  -2     1138.35     1053.60     46.52 o 
   0  14  -2      298.94      309.72     26.20 o 
   1  14  -2     1218.21     1233.07     47.08 o 
   2  14  -2      353.83      334.09     28.18 o 
   3  14  -2      640.06      619.24     35.06 o 
   4  14  -2       22.38       11.29     18.07 o 
   5  14  -2      212.16      215.62     16.83 o 
   6  14  -2      422.84      422.05     50.62 o 
   7  14  -2      496.13      408.46    128.27 o 
   3  15  -2      545.32      331.32     27.50 o 
   4  15  -2       39.17        0.33     17.59 o 
 -14  -7  -1     1842.76     1735.60     68.60 o 
  -6  -7  -1      113.85      143.79     14.84 o 
 -14  -6  -1      933.20      865.88     50.23 o 
 -13  -6  -1      440.68      444.31     36.85 o 
  -6  -6  -1      275.96      300.88     15.12 o 
 -14  -5  -1     1081.08      660.86     42.50 o 
 -13  -5  -1      396.02      372.50     33.70 o 
 -12  -5  -1     3024.60     2714.31     69.99 o 
  -8  -5  -1       58.21       55.11     11.44 o 
  -7  -5  -1     5826.14     5262.12     52.75 o 
  -6  -5  -1      871.24      833.65     21.29 o 
  -5  -5  -1    11580.28    12097.37     78.87 o 
 -13  -4  -1      351.55      321.70     33.12 o 
 -12  -4  -1     2087.33     1793.96     56.95 o 
 -11  -4  -1     2010.20     1920.51     54.56 o 
 -10  -4  -1     2609.91     2409.29     47.58 o 
  -9  -4  -1     3062.88     2993.22     48.66 o 
  -8  -4  -1     2102.12     2107.96     37.77 o 
  -7  -4  -1     5754.52     5635.77     57.06 o 
  -6  -4  -1      363.65      357.26     14.59 o 
 -12  -3  -1     1791.35     1564.57     52.75 o 
 -11  -3  -1     1591.21     1434.71     36.51 o 
 -10  -3  -1     4197.66     3784.27    146.82 o 
  -9  -3  -1     2708.57     2667.76     47.45 o 
  -8  -3  -1      738.75      742.43     24.32 o 
  -7  -3  -1     6899.95     6787.32     64.52 o 
  -6  -3  -1       46.07       44.25      8.33 o 
  -5  -3  -1     6935.53     6089.38     50.30 o 
  -4  -3  -1     1007.93      980.32     20.26 o 
 -11  -2  -1     1307.64     1180.95     53.97 o 
 -10  -2  -1     2550.02     2316.24     90.91 o 
  -9  -2  -1     3509.07     3201.68     57.17 o 
  -8  -2  -1     1570.03     1608.03     35.60 o 
  -7  -2  -1     5019.31     4841.27     54.72 o 
  -6  -2  -1      673.06      675.17     20.66 o 
  -5  -2  -1     4410.89     3891.68     40.73 o 
  -4  -2  -1      493.34      436.03     13.54 o 
  -3  -2  -1      180.33      182.25      9.83 o 
 -12  -1  -1     1689.27     1481.36     47.44 o 
 -11  -1  -1      827.36      869.19     35.46 o 
 -10  -1  -1     1126.67     1052.87     31.28 o 
  -9  -1  -1     2980.42     2677.34    164.39 o 
  -8  -1  -1     2617.50     2462.50     65.58 o 
  -7  -1  -1     4182.00     4077.67     52.09 o 
  -6  -1  -1      219.98      201.94     13.04 o 
  -5  -1  -1     7446.53     6890.07     57.43 o 
  -4  -1  -1      403.32      365.46     12.84 o 
  -3  -1  -1     5135.76     4910.08     38.33 o 
  -2  -1  -1     4170.51     3658.98     31.30 o 
   3  -1  -1      227.77      187.74      5.38 o 
 -13   0  -1       50.77       51.36     20.49 o 
 -12   0  -1     1715.17     1542.91     50.86 o 
 -11   0  -1      782.22      726.16     33.58 o 
 -10   0  -1     2282.27     1886.31    327.47 o 
  -9   0  -1     3131.45     2972.22     93.77 o 
  -8   0  -1     3497.50     3396.89     37.93 o 
  -7   0  -1     6367.46     5961.74     45.43 o 
  -6   0  -1      638.24      620.23     24.15 o 
  -5   0  -1    13881.24    13214.10     75.53 o 
  -4   0  -1      270.17      262.29      7.95 o 
  -3   0  -1    13021.55    11789.24     60.10 o 
  -2   0  -1      492.72      492.45     11.54 o 
   3   0  -1     1605.45     1452.13     14.23 o 
 -13   1  -1       89.00       73.92     22.30 o 
 -12   1  -1     2020.21     1924.71     58.10 o 
 -11   1  -1      208.66      238.67     23.47 o 
 -10   1  -1     1786.67     1768.73     47.88 o 
  -9   1  -1     1836.10     1703.19    151.39 o 
  -8   1  -1      916.63      904.90     21.24 o 
  -7   1  -1     6065.79     5812.42     45.34 o 
  -6   1  -1      871.33      862.09     16.76 o 
  -5   1  -1    12149.17    11505.46    186.79 o 
  -4   1  -1     1107.98     1154.46     45.28 o 
  -3   1  -1    16030.13    14629.99     83.43 o 
  -2   1  -1      223.25      221.31      4.08 o 
  -1   1  -1     7465.35     6796.82    329.04 o 
   0   1  -1     4664.72     3248.81     19.30 o 
   1   1  -1      505.76      350.68     97.95 o 
   2   1  -1     2634.99     2434.54     19.58 o 
   3   1  -1      667.30      653.66     11.61 o 
   5   1  -1     1553.02     1446.27     21.45 o 
   7   1  -1     5222.23     4615.96     45.23 o 
 -13   2  -1       22.74       -2.72     21.62 o 
 -12   2  -1     1354.97     1285.94     51.18 o 
 -11   2  -1      286.44      285.12     26.45 o 
 -10   2  -1     2000.64     1967.73     51.54 o 
  -9   2  -1     2743.75     2776.54     56.64 o 
  -8   2  -1     2107.64     2026.00    156.13 o 
  -7   2  -1     5925.29     5551.43     68.79 o 
  -6   2  -1     3454.05     3389.70     32.89 o 
  -5   2  -1     5632.20     5690.52     83.71 o 
  -4   2  -1     1745.38     1862.26     31.37 o 
  -3   2  -1     8288.49     8390.22     72.77 o 
  -2   2  -1     4557.43     4222.69     36.18 o 
  -1   2  -1     4531.58     4504.21     37.48 o 
   0   2  -1     3240.58     3137.82     16.79 o 
   1   2  -1     4783.98     4673.00     66.72 o 
   2   2  -1     2822.57     2781.14     40.97 o 
   3   2  -1      441.12      446.82     13.45 o 
   4   2  -1     3136.95     2957.34     30.68 o 
   5   2  -1      786.73      746.76     17.13 o 
   6   2  -1     2798.67     2453.78     32.48 o 
 -12   3  -1     1455.34     1337.08     53.16 o 
 -11   3  -1      104.31      106.56     23.83 o 
 -10   3  -1     2535.67     2318.49     58.67 o 
  -9   3  -1      650.05      696.84     32.11 o 
  -8   3  -1     1004.76      989.48     34.54 o 
  -7   3  -1     1564.23     1469.42     76.17 o 
  -6   3  -1       69.77       77.16     11.46 o 
  -5   3  -1     7584.20     7587.84     45.08 o 
  -4   3  -1      361.91      359.49      9.83 o 
  -3   3  -1    12679.95    11954.95     45.92 o 
  -2   3  -1      346.78      352.84      6.75 o 
  -1   3  -1     6308.44     6053.49     28.26 o 
   0   3  -1     1501.70     1634.40     25.29 o 
   1   3  -1     3532.40     3480.51     33.34 o 
   2   3  -1     5682.28     5545.93     78.44 o 
   3   3  -1      645.05      621.63     16.05 o 
   4   3  -1     3912.99     3351.69     60.14 o 
   5   3  -1     1456.37     1404.93     21.79 o 
   6   3  -1     6878.02     6471.81     56.59 o 
   7   3  -1     1773.93     1681.80     31.39 o 
 -11   4  -1       60.63       29.54     21.00 o 
 -10   4  -1     1066.22     1081.17     44.84 o 
  -9   4  -1      944.91     1001.46     38.84 o 
  -8   4  -1      794.27      831.26     33.08 o 
  -7   4  -1     5034.09     4971.28     69.09 o 
  -6   4  -1      886.36      874.66     28.85 o 
  -5   4  -1     7050.82     6616.68     44.15 o 
  -4   4  -1      835.98      819.26     23.69 o 
  -3   4  -1     3671.81     3653.50     28.48 o 
  -2   4  -1     3939.11     4262.99     28.89 o 
  -1   4  -1     5182.58     5591.48     31.56 o 
   0   4  -1     1782.06     1645.70     14.01 o 
   1   4  -1     5771.45     5529.05     41.10 o 
   2   4  -1    19899.95    14703.98   5975.88 o 
   3   4  -1     1755.62     1715.26     20.87 o 
   4   4  -1     7227.39     7069.49    174.91 o 
   5   4  -1       55.77       56.23      8.31 o 
   6   4  -1     5606.18     5421.47     43.03 o 
   7   4  -1      900.29      956.20     20.46 o 
   8   4  -1     4850.31     4456.25    378.32 o 
   9   4  -1     4790.35     4933.57     85.98 o 
  10   4  -1     1171.56     1181.00     48.04 o 
  11   4  -1     2032.66     2246.14     69.12 o 
  12   4  -1      138.99      186.04     30.64 o 
  13   4  -1     1144.65     1172.69     60.96 o 
 -11   5  -1      167.64      152.70     24.92 o 
 -10   5  -1     1931.94     1993.90     59.49 o 
  -9   5  -1      258.61      261.23     25.31 o 
  -8   5  -1     2739.38     2785.90     60.52 o 
  -7   5  -1     1203.13     1218.94     37.18 o 
  -6   5  -1      358.75      318.04     20.85 o 
  -5   5  -1     2937.65     2840.34     68.45 o 
  -4   5  -1      118.77      122.48      8.50 o 
  -3   5  -1    15380.02    15667.90     68.05 o 
  -2   5  -1      726.39      733.87     11.67 o 
  -1   5  -1    23327.24    24842.14     73.50 o 
   0   5  -1       83.33       86.42      5.17 o 
   1   5  -1    14088.46    14341.78    106.38 o 
   2   5  -1      775.11      707.00     10.28 o 
   3   5  -1     1484.76     1550.44    116.48 o 
   4   5  -1     4480.63     4482.74     37.25 o 
   5   5  -1     1358.61     1345.50     22.09 o 
   6   5  -1     7130.36     7135.55    272.98 o 
   7   5  -1     1365.13     1290.53     24.39 o 
   8   5  -1     3981.42     3803.18    181.17 o 
   9   5  -1     2248.22     2042.47    158.77 o 
  10   5  -1       97.15      104.92     23.71 o 
  11   5  -1     1778.93     1750.29     62.73 o 
  12   5  -1       19.69       32.89     23.89 o 
  13   5  -1     2067.40     2004.23     74.45 o 
 -10   6  -1      839.41      755.89     40.53 o 
  -9   6  -1       53.55       25.97     19.31 o 
  -8   6  -1      930.32      992.12     40.55 o 
  -7   6  -1     1766.73     1911.55     49.41 o 
  -6   6  -1       52.18       28.96     15.94 o 
  -5   6  -1     5176.70     5385.06     70.47 o 
  -4   6  -1      486.98      499.59     14.50 o 
  -3   6  -1     9589.73     9951.67     58.48 o 
  -2   6  -1      337.09      338.30      9.36 o 
  -1   6  -1     3901.00     4278.54     34.22 o 
   0   6  -1     1978.94     2217.70     32.05 o 
   1   6  -1      740.26      766.74     17.39 o 
   2   6  -1     3893.36     3594.00     25.92 o 
   3   6  -1      797.47      724.22     15.42 o 
   4   6  -1    13559.69    14617.67    363.78 o 
   5   6  -1      195.63      196.02     26.33 o 
   6   6  -1     1491.53     1541.70     26.17 o 
   7   6  -1     1105.50     1162.03     30.15 o 
   8   6  -1     1237.24     1207.88     47.83 o 
   9   6  -1     2599.47     2489.14    311.67 o 
  10   6  -1      426.17      441.09     33.40 o 
  11   6  -1     2293.29     2326.02     70.73 o 
  12   6  -1      165.30      138.00     26.75 o 
  13   6  -1     1202.88     1217.51     61.76 o 
  -9   7  -1      592.34      593.68     35.80 o 
  -8   7  -1     2437.16     2575.96     63.22 o 
  -7   7  -1      562.75      660.72     33.51 o 
  -6   7  -1     1186.68     1302.11     41.52 o 
  -5   7  -1     1509.75     1589.83     42.17 o 
  -4   7  -1      111.96       94.75     10.93 o 
  -3   7  -1     3005.70     3052.70     33.47 o 
  -2   7  -1     1944.27     2075.76     62.87 o 
  -1   7  -1     8517.38     8919.13     62.32 o 
   0   7  -1     5508.14     5864.82     34.72 o 
   1   7  -1     6746.33     6691.30     62.55 o 
   2   7  -1      476.88      483.04     10.38 o 
   3   7  -1     2578.84     2448.46     28.66 o 
   4   7  -1     2282.38     2215.75     76.08 o 
   5   7  -1      976.53      960.74     83.39 o 
   6   7  -1     2594.24     2606.46     47.96 o 
   7   7  -1     1768.64     1862.99     49.82 o 
   8   7  -1     2257.99     2242.15     35.93 o 
   9   7  -1      889.68      856.31     56.30 o 
  10   7  -1      691.57      785.80     41.81 o 
  11   7  -1     1413.54     1373.87     55.97 o 
  12   7  -1        2.71        6.66     23.98 o 
  13   7  -1     1116.51     1039.85     56.11 o 
  -8   8  -1      484.97      492.33     33.42 o 
  -7   8  -1      182.79      190.24     23.05 o 
  -6   8  -1      257.63      257.42     24.03 o 
  -5   8  -1     2788.95     3194.82     61.42 o 
  -4   8  -1      359.19      411.22     24.11 o 
  -3   8  -1     6200.84     6809.99    127.28 o 
  -2   8  -1       30.86       34.95      6.64 o 
  -1   8  -1     5947.94     6452.49    133.96 o 
   0   8  -1      115.72      125.80      7.53 o 
   1   8  -1      379.21      389.83     10.48 o 
   2   8  -1     1625.69     1513.51     31.64 o 
   3   8  -1      881.49      848.53     18.76 o 
   4   8  -1     6802.48     6676.61     58.84 o 
   5   8  -1      288.41      264.82     13.14 o 
   6   8  -1     3533.48     3594.65    238.53 o 
   7   8  -1      126.90      120.62     11.54 o 
   8   8  -1      350.45      355.58     16.60 o 
   9   8  -1      517.93      523.19     30.72 o 
  10   8  -1      740.83      729.59     28.21 o 
  11   8  -1     1894.26     1936.36     64.04 o 
  12   8  -1       29.13       38.75     23.23 o 
  13   8  -1     1538.20     1470.58     64.01 o 
  -7   9  -1      984.74     1142.47     44.89 o 
  -6   9  -1     1403.34     1497.37     48.06 o 
  -5   9  -1     1436.53     1611.59     46.82 o 
  -4   9  -1       60.13       59.28     15.74 o 
  -3   9  -1     1165.39     1241.77     26.62 o 
  -2   9  -1       38.79       41.39      9.29 o 
  -1   9  -1     1342.97     1474.89     26.37 o 
   0   9  -1     2440.78     2638.90     27.18 o 
   1   9  -1     4951.76     5048.76     56.35 o 
   2   9  -1     4483.02     4710.03    133.47 o 
   3   9  -1     3542.33     3653.95    131.03 o 
   4   9  -1     2188.48     2299.04     32.31 o 
   5   9  -1     1003.39     1033.27     23.29 o 
   6   9  -1     2219.12     2285.72     34.53 o 
   7   9  -1       17.61        7.59     22.37 o 
   8   9  -1     1525.69     1507.95     31.31 o 
   9   9  -1      418.24      407.63     18.97 o 
  10   9  -1     1549.62     1394.50     53.90 o 
  11   9  -1      915.47      853.16     44.94 o 
  12   9  -1      219.74      200.73     30.93 o 
  13   9  -1      823.26      537.36     40.56 o 
  -6  10  -1      389.75      370.37     29.96 o 
  -5  10  -1      390.19      439.14     30.49 o 
  -4  10  -1        6.80       16.81     15.62 o 
  -3  10  -1     1947.36     2175.53     36.79 o 
  -2  10  -1        4.67        7.94      9.61 o 
  -1  10  -1     4400.39     4802.56    121.29 o 
   0  10  -1       54.85       57.45      9.76 o 
   1  10  -1     3518.47     3777.12     43.51 o 
   2  10  -1     1139.07     1150.67     47.00 o 
   3  10  -1      297.39      307.46     14.53 o 
   4  10  -1     1897.51     1967.87     31.90 o 
   5  10  -1     1138.48     1137.90    108.34 o 
   6  10  -1     4476.39     4492.17    148.08 o 
   7  10  -1      161.83      122.71     13.24 o 
   8  10  -1     2537.34     2612.84     49.26 o 
   9  10  -1       89.06       85.97     14.80 o 
  10  10  -1      670.02      621.61     25.20 o 
  11  10  -1      841.60      723.68     41.36 o 
  12  10  -1      199.06      132.59     24.83 o 
  -5  11  -1     1334.43     1367.70     47.64 o 
  -4  11  -1      947.10     1010.89     39.97 o 
  -3  11  -1     1144.86     1192.90     29.49 o 
  -2  11  -1      114.00      113.89     13.05 o 
  -1  11  -1     1699.99     1789.92     78.41 o 
   0  11  -1      125.24      158.54     19.39 o 
   1  11  -1     1180.22     1293.83     30.62 o 
   2  11  -1     2143.07     2429.99     37.34 o 
   3  11  -1     1473.66     1595.61     44.35 o 
   4  11  -1     2259.58     2266.32    123.68 o 
   5  11  -1     1380.97     1397.05    102.40 o 
   6  11  -1     2807.60     2861.82    225.78 o 
   7  11  -1       18.17       27.34     10.94 o 
   8  11  -1      990.36      959.20     62.29 o 
   9  11  -1      504.84      465.40     21.47 o 
  10  11  -1      323.16      312.26     20.32 o 
  11  11  -1     1144.19      998.37     40.18 o 
  -4  12  -1      260.26      275.84     25.42 o 
  -3  12  -1      923.03      947.60     38.37 o 
  -2  12  -1       51.55       34.42     15.84 o 
  -1  12  -1     1595.11     1740.86     49.88 o 
   0  12  -1      316.25      344.25     25.05 o 
   1  12  -1     1556.80     1660.38     47.22 o 
   2  12  -1      990.59     1072.94     39.17 o 
   3  12  -1     1510.33     1610.05     65.36 o 
   4  12  -1     2392.71     2425.71    103.81 o 
   5  12  -1      284.47      302.29     33.62 o 
   6  12  -1     2069.24     2107.76    219.40 o 
   7  12  -1        4.52       -1.00     11.39 o 
   8  12  -1     1856.81     1822.69    224.05 o 
   9  12  -1      444.82      388.05     42.78 o 
  10  12  -1      688.65      665.56     36.33 o 
  11  12  -1      267.00      248.01     25.33 o 
  -2  13  -1       82.51       66.77     19.58 o 
  -1  13  -1      399.58      428.43     29.89 o 
   0  13  -1       72.61       83.21     17.48 o 
   1  13  -1      793.92      768.02     35.94 o 
   2  13  -1      574.17      651.19     33.52 o 
   3  13  -1      445.20      442.40     21.18 o 
   4  13  -1     2448.89     2576.21    163.14 o 
   5  13  -1      296.72      306.15     28.81 o 
   6  13  -1     1886.24     2000.02    234.94 o 
   7  13  -1      105.13       87.43     14.36 o 
   8  13  -1     1123.06     1171.19     46.07 o 
   9  13  -1       35.22       24.56     18.40 o 
  10  13  -1      519.60      553.78     35.88 o 
  11  13  -1      424.55      403.23     31.91 o 
  -1  14  -1      505.53      476.81     31.03 o 
   0  14  -1       19.43       16.37     16.33 o 
   1  14  -1      769.15      768.40     36.86 o 
   2  14  -1      375.94      328.88     26.61 o 
   3  14  -1      920.26      890.72     39.61 o 
   4  14  -1     1256.64     1258.94    142.25 o 
   5  14  -1      421.15      394.37     20.73 o 
   6  14  -1      544.22      543.25     32.64 o 
   7  14  -1      103.09      127.59     21.96 o 
   8  14  -1      685.31      735.04     39.86 o 
   2  15  -1      226.78      115.66     18.06 o 
 -14  -7   0      402.41      399.81     40.01 o 
 -13  -7   0     1232.08     1312.39     59.00 o 
 -14  -6   0      869.82      741.62     48.33 o 
 -13  -6   0      936.26      827.12     47.15 o 
 -14  -5   0     1001.84      547.08     41.16 o 
 -13  -5   0      683.76      561.58     41.38 o 
 -12  -5   0      297.04      320.41     31.28 o 
  -6  -5   0     3138.23     2795.85     30.66 o 
 -13  -4   0     1262.86      949.58     47.83 o 
 -12  -4   0      371.42      367.76     32.15 o 
 -11  -4   0     2510.80     2388.65     62.88 o 
  -8  -4   0     2600.37     2402.68     39.37 o 
  -6  -4   0     4180.14     3970.16     38.89 o 
  -4  -4   0     8262.78     6935.03     40.06 o 
 -12  -3   0     1342.97     1280.94     49.78 o 
 -11  -3   0      903.95      838.10     39.41 o 
 -10  -3   0      123.05      124.99     12.19 o 
  -9  -3   0     2537.52     2467.10     34.69 o 
  -8  -3   0     3449.04     3302.03     48.22 o 
  -7  -3   0     5664.85     5316.83     54.38 o 
  -6  -3   0     4153.91     3904.45     41.24 o 
  -5  -3   0     7330.88     6612.61     46.94 o 
  -3  -3   0      692.81      653.64     11.94 o 
 -12  -2   0      469.88      450.75     32.74 o 
 -11  -2   0     3193.68     2805.89     45.81 o 
 -10  -2   0       74.07       65.47     11.77 o 
  -9  -2   0     2600.35     2682.61     86.62 o 
  -8  -2   0      775.14      767.79     39.09 o 
  -7  -2   0     6108.80     6233.23     61.90 o 
  -6  -2   0      911.18      888.47     21.93 o 
  -5  -2   0     4927.02     4659.71     41.82 o 
  -4  -2   0      314.86      304.44     10.52 o 
  -3  -2   0       93.18       90.86      5.52 o 
  -2  -2   0    53593.01    48075.80     83.14 o 
 -11  -1   0      854.01      728.83     37.44 o 
 -10  -1   0      386.75      359.17     17.56 o 
  -9  -1   0     1669.65     1613.07     78.25 o 
  -8  -1   0       85.79       88.99      9.94 o 
  -7  -1   0     7941.37     7553.29     76.18 o 
  -6  -1   0     3314.91     3147.63     58.37 o 
  -5  -1   0     7690.34     6999.67     55.38 o 
  -4  -1   0     7461.74     6542.53     46.09 o 
  -3  -1   0     7147.48     6032.41     37.91 o 
  -2  -1   0     1386.63     1352.48     14.20 o 
 -12   0   0      781.63      664.06     37.72 o 
 -11   0   0      699.80      733.93     35.05 o 
 -10   0   0      169.33      169.11     29.01 o 
  -9   0   0     5313.36     4968.66     50.72 o 
  -8   0   0      160.07      145.25     16.08 o 
  -7   0   0     7694.22     7655.69     74.01 o 
  -6   0   0      410.06      424.82     12.81 o 
  -5   0   0     3535.87     3384.09     41.30 o 
  -4   0   0     7552.90     7088.02     52.86 o 
  -3   0   0     1430.04     1282.62     14.22 o 
  -2   0   0    40295.83    34730.02     80.36 o 
   2   0   0    40004.41    34409.24     66.62 o 
   3   0   0     1509.94     1342.89     16.50 o 
   4   0   0     7634.37     7133.21     43.97 o 
   5   0   0     3578.95     3399.24     34.10 o 
   6   0   0      427.63      401.31     14.37 o 
   7   0   0     8032.95     7599.13     61.97 o 
 -13   1   0      336.79      228.59     27.50 o 
 -12   1   0     1741.97     1760.30     55.84 o 
 -11   1   0     2053.46     2098.23     56.59 o 
 -10   1   0      864.66      909.96     36.78 o 
  -9   1   0     5311.86     5290.10     53.56 o 
  -8   1   0      623.97      585.71     23.49 o 
  -7   1   0     3606.90     3312.21     66.31 o 
  -6   1   0      274.56      273.85     14.55 o 
  -5   1   0     4349.67     4467.18     34.55 o 
  -4   1   0     7753.89     7687.50     40.36 o 
  -3   1   0     8481.52     8596.72     36.83 o 
  -2   1   0    23057.04    22382.94    885.29 o 
  -1   1   0     3523.89     3139.38     16.25 o 
   2   1   0      996.67      979.74     12.99 o 
   3   1   0     7172.30     6651.55     38.31 o 
   4   1   0     7192.76     6527.84     42.90 o 
   5   1   0     8085.42     7608.15     51.51 o 
   6   1   0     3311.90     3099.32     36.32 o 
   7   1   0     8226.66     7796.79     62.74 o 
 -12   2   0      716.21      673.69     39.50 o 
 -11   2   0      953.23      978.41     42.39 o 
 -10   2   0      433.44      460.69     30.45 o 
  -9   2   0     3305.08     3432.00     63.82 o 
  -8   2   0      408.49      370.93     36.83 o 
  -7   2   0     7022.90     6781.42    102.78 o 
  -6   2   0       73.48       82.02      8.05 o 
  -5   2   0    10363.34    10693.21    387.20 o 
  -4   2   0     1893.93     2186.94    113.61 o 
  -3   2   0      235.60      271.71      9.06 o 
  -2   2   0    14681.92    14197.91    520.34 o 
  -1   2   0    11896.07    11702.32     44.06 o 
   0   2   0    23192.75    23703.68     61.15 o 
   1   2   0      879.54      983.89     20.35 o 
   2   2   0    53239.18    48043.07    117.95 o 
   3   2   0      239.91      264.60      9.20 o 
   4   2   0       30.94       38.55      5.30 o 
   5   2   0     5216.94     5342.67     45.24 o 
   6   2   0     1059.23     1042.47     22.26 o 
   7   2   0     6390.83     6304.01     58.14 o 
   8   2   0      773.65      792.03     23.31 o 
 -12   3   0      525.23      526.70     37.33 o 
 -11   3   0      947.35      985.43     43.74 o 
 -10   3   0      931.83      894.85     40.17 o 
  -9   3   0     3228.99     3526.44     67.50 o 
  -8   3   0      330.60      362.97     24.39 o 
  -7   3   0     2879.75     2773.17     83.35 o 
  -6   3   0      345.48      317.08     12.54 o 
  -5   3   0      162.62      141.32     11.62 o 
  -4   3   0     7238.16     7245.21    226.20 o 
  -3   3   0      224.58      203.73      7.71 o 
  -2   3   0    18993.37    18285.72     55.26 o 
  -1   3   0     3972.12     4101.22     34.41 o 
   0   3   0    13193.65    12662.34    122.16 o 
   1   3   0     4873.56     4657.70     67.06 o 
   2   3   0    19706.31    19548.39    712.40 o 
   3   3   0      603.25      610.62     11.84 o 
   4   3   0     1839.22     1685.38     19.75 o 
   5   3   0     7193.11     6678.77     54.22 o 
   6   3   0     3953.01     3922.10     44.46 o 
   7   3   0     5997.45     5913.74     58.61 o 
   8   3   0     3426.46     3165.94     45.84 o 
 -11   4   0      767.22      753.10     39.79 o 
 -10   4   0      915.09      909.81     40.96 o 
  -9   4   0     1352.30     1508.24     48.04 o 
  -8   4   0      319.30      337.91     24.62 o 
  -7   4   0     2015.23     1575.17    329.37 o 
  -6   4   0      182.15      197.14     11.06 o 
  -5   4   0     3642.03     3367.58     39.22 o 
  -4   4   0      113.79      136.53      7.88 o 
  -3   4   0     1572.72     1525.29     62.35 o 
  -2   4   0     3969.10     3883.83     28.55 o 
  -1   4   0      162.20      204.08      7.93 o 
   0   4   0     8151.56     8552.06     41.22 o 
   1   4   0      818.61     1058.17     15.72 o 
   2   4   0    12362.39    11892.65    354.09 o 
   3   4   0     9585.56     9577.91    149.12 o 
   4   4   0     7726.81     6870.92     54.83 o 
   5   4   0     3848.91     3977.72     34.28 o 
   6   4   0     4024.07     3865.44     46.10 o 
   7   4   0     6011.22     5895.16     47.14 o 
   8   4   0     2630.96     2496.44     42.12 o 
   9   4   0     5766.25     5286.31     64.11 o 
  13   4   0     1453.60     1376.04     61.80 o 
  14   4   0      745.81      669.18     49.20 o 
 -10   5   0      318.26      286.84     29.08 o 
  -9   5   0     2050.41     2367.84     60.47 o 
  -8   5   0     1114.11     1042.60     39.57 o 
  -7   5   0     3820.95     4092.62     67.92 o 
  -6   5   0      294.15      219.74     28.04 o 
  -5   5   0     2826.69     2700.84     72.50 o 
  -4   5   0       15.58       17.45      6.45 o 
  -3   5   0     2667.71     2808.64    116.58 o 
  -2   5   0    10848.04    11222.93    104.57 o 
  -1   5   0     6830.64     7249.47     52.49 o 
   0   5   0    13682.21    13894.94     69.75 o 
   1   5   0     3876.01     3935.99     35.26 o 
   2   5   0    16435.14    15931.45     83.17 o 
   3   5   0      104.17      138.25     25.54 o 
   4   5   0    10710.90    10638.31    446.95 o 
   5   5   0     2255.79     2277.06     28.23 o 
   6   5   0     2965.26     2946.93     33.19 o 
   7   5   0    10001.23    10015.91     69.76 o 
   8   5   0     2804.78     2567.87    127.67 o 
   9   5   0     5133.46     4978.72    209.35 o 
  10   5   0      124.92      124.11     22.40 o 
  11   5   0     1468.49     1578.19     57.42 o 
  12   5   0      255.01      252.55     33.28 o 
  13   5   0      820.64      792.10     49.42 o 
  14   5   0     1014.14      908.98     56.11 o 
 -10   6   0      840.19      906.77     45.20 o 
  -9   6   0      994.90     1049.60     42.85 o 
  -8   6   0     1204.00     1338.41     45.10 o 
  -7   6   0     2588.32     2639.80     57.61 o 
  -6   6   0       14.43       15.04     14.12 o 
  -5   6   0     2540.90     2229.65    357.99 o 
  -4   6   0      219.34      207.58     16.49 o 
  -3   6   0     4918.33     5097.60    109.20 o 
  -2   6   0     3513.28     3780.13     35.30 o 
  -1   6   0     3409.98     3554.76     25.84 o 
   0   6   0    13211.51    14054.50     60.97 o 
   1   6   0      811.92      952.78     19.38 o 
   2   6   0     5139.05     5294.00     32.14 o 
   3   6   0      216.10      216.22     10.91 o 
   4   6   0     7629.05     5777.66   2359.45 o 
   5   6   0     7397.93     7161.16    156.09 o 
   6   6   0     5194.29     5148.27    212.65 o 
   7   6   0     3279.16     3440.71     38.92 o 
   8   6   0     1873.58     1893.17     31.11 o 
   9   6   0     2163.13     2080.46    121.02 o 
  10   6   0       20.05       10.29      9.25 o 
  11   6   0     1040.44     1042.27     48.41 o 
  12   6   0     1018.42     1056.41     50.55 o 
  13   6   0      967.49      891.98     51.18 o 
  14   6   0      985.37      789.02     51.13 o 
  -9   7   0     1256.18     1221.34     47.89 o 
  -8   7   0      687.33      664.84     35.39 o 
  -7   7   0     2481.28     2828.80     62.25 o 
  -6   7   0      218.10      246.38     21.45 o 
  -5   7   0     2267.87     2493.88     51.74 o 
  -4   7   0      164.00      149.31     34.78 o 
  -3   7   0     4592.21     4621.30     49.72 o 
  -2   7   0     1265.54     1331.79     26.65 o 
  -1   7   0     1199.82     1291.34     14.93 o 
   0   7   0     6635.15     6929.28     37.57 o 
   1   7   0      324.58      336.51      9.14 o 
   2   7   0     2591.91     2682.05     21.97 o 
   3   7   0     2741.89     2657.49     55.85 o 
   4   7   0     5414.29     5465.21    105.30 o 
   5   7   0     8407.88     6237.54   2629.27 o 
   6   7   0     3580.31     3456.62     80.69 o 
   7   7   0     5466.09     5371.89     96.02 o 
   8   7   0      963.38      918.77     23.22 o 
   9   7   0     4480.50     4274.10    107.68 o 
  10   7   0      614.05      522.29     20.50 o 
  11   7   0     2292.65     2438.84     69.83 o 
  12   7   0      306.46      307.33     32.45 o 
  13   7   0     1357.21     1198.38     57.06 o 
  14   7   0      361.23      209.29     29.66 o 
  -8   8   0      105.95       89.54     21.93 o 
  -7   8   0     1552.73     1659.62     51.58 o 
  -6   8   0      119.42      153.51     19.94 o 
  -5   8   0     2932.03     3260.13     61.92 o 
  -4   8   0      502.50      558.01     26.78 o 
  -3   8   0     2606.85     2744.59     36.18 o 
  -2   8   0     1276.05     1238.83     22.90 o 
  -1   8   0     1281.95     1334.77     25.82 o 
   0   8   0     3919.78     4105.08     54.51 o 
   1   8   0      272.73      270.70      9.16 o 
   2   8   0     2121.97     2091.06     26.14 o 
   3   8   0      616.99      654.27     16.47 o 
   4   8   0     2572.96     2500.30     30.32 o 
   5   8   0     3384.95     3453.82    106.49 o 
   6   8   0     2997.00     2955.68    107.07 o 
   7   8   0     3773.39     3652.85     42.81 o 
   8   8   0     1337.80     1356.64     56.46 o 
   9   8   0     2246.96     2341.25    112.31 o 
  10   8   0      380.84      337.12     18.29 o 
  11   8   0     2006.57     1806.32    142.38 o 
  12   8   0      179.56      210.54     29.46 o 
  13   8   0      837.60      633.07     43.10 o 
  -7   9   0      799.80      778.60     39.19 o 
  -6   9   0      179.22      187.76     21.74 o 
  -5   9   0     1562.25     1742.06     49.78 o 
  -4   9   0      814.98      993.38     36.33 o 
  -3   9   0     1410.34     1588.30     42.36 o 
  -2   9   0     1296.36     1292.43     52.72 o 
  -1   9   0     3004.22     3264.30     42.39 o 
   0   9   0     1245.55     1315.55     19.75 o 
   1   9   0      515.32      599.09     14.84 o 
   2   9   0     2276.41     2412.64     32.02 o 
   3   9   0      669.06      595.37     16.92 o 
   4   9   0     1952.99     1966.96     34.59 o 
   5   9   0     2280.14     2195.47     61.50 o 
   6   9   0     3116.89     3220.89     61.26 o 
   7   9   0     2747.17     2820.41     39.89 o 
   8   9   0     2126.19     2295.98     37.88 o 
   9   9   0     2063.62     2024.02     77.53 o 
  10   9   0      244.23      218.25     25.60 o 
  11   9   0     2150.05     2020.99     53.52 o 
  12   9   0      296.14      249.44     28.91 o 
  -6  10   0        8.70       21.75     16.37 o 
  -5  10   0     1914.78     2065.40     55.82 o 
  -4  10   0       19.97       32.11     15.57 o 
  -3  10   0     1826.79     2108.80     50.63 o 
  -2  10   0       29.40       33.41     10.56 o 
  -1  10   0     2276.65     2316.52     53.29 o 
   0  10   0      294.21      275.52     14.65 o 
   1  10   0      651.83      668.01     15.31 o 
   2  10   0     2710.51     2793.09     36.79 o 
   3  10   0       61.54       53.57      9.45 o 
   4  10   0     1669.09     1665.05     37.95 o 
   5  10   0      687.04      679.65     61.70 o 
   6  10   0     2697.07     2546.53     86.10 o 
   7  10   0     1608.21     1613.10     75.76 o 
   8  10   0     1470.61     1440.54     59.22 o 
   9  10   0     2132.13     1860.60    558.74 o 
  10  10   0      126.36      126.81     14.42 o 
  11  10   0     2151.81     1761.39    285.11 o 
  -5  11   0      930.06      920.78     41.41 o 
  -4  11   0       62.19       31.80     16.55 o 
  -3  11   0     1249.67     1330.72     43.29 o 
  -2  11   0      409.87      451.57     30.90 o 
  -1  11   0     2273.40     2385.21     72.90 o 
   0  11   0     1241.39     1272.70     26.75 o 
   1  11   0     1698.65     1817.83     41.92 o 
   2  11   0     1580.41     1738.76     37.68 o 
   3  11   0       84.35       88.74     13.73 o 
   4  11   0     1038.89     1101.50     25.35 o 
   5  11   0      128.59      125.57     17.37 o 
   6  11   0     1553.50     1529.55    134.78 o 
   7  11   0     1558.36     1481.59    149.83 o 
   8  11   0      945.11      988.12     26.85 o 
   9  11   0     1738.70     1634.99    110.70 o 
  10  11   0      143.96      128.17     18.34 o 
  11  11   0     1428.00     1468.75     48.14 o 
  -4  12   0       28.52        5.04     17.34 o 
  -3  12   0     2841.54     2844.03     63.66 o 
  -2  12   0      199.30      210.51     15.86 o 
  -1  12   0     2149.79     2270.99     55.17 o 
   0  12   0      362.64      337.62     24.80 o 
   1  12   0      851.86      917.63     25.28 o 
   2  12   0      591.03      603.21     24.64 o 
   3  12   0       30.68       23.22     11.24 o 
   4  12   0     2259.66     2349.67    148.25 o 
   5  12   0      223.54      199.19     37.20 o 
   6  12   0     1862.96     1803.46    169.76 o 
   7  12   0      919.66      893.73     87.35 o 
   8  12   0      886.81      903.37     37.85 o 
   9  12   0     1017.86     1114.98     41.82 o 
  10  12   0       61.56       27.57     18.11 o 
  11  12   0     1417.45     1306.45     47.85 o 
  12  12   0       30.94       19.54     16.48 o 
  -1  13   0      477.03      505.20     30.64 o 
   0  13   0      710.49      717.16     34.49 o 
   1  13   0      376.42      381.57     26.62 o 
   2  13   0     1379.34     1356.96     41.52 o 
   3  13   0      123.89      129.22     25.48 o 
   4  13   0     1689.90     1816.07    194.79 o 
   5  13   0       21.22        7.79     11.08 o 
   6  13   0      769.81      666.85    181.28 o 
   7  13   0      504.66      566.90     33.05 o 
   8  13   0      460.34      523.78     31.96 o 
   9  13   0     1257.97     1359.82     48.57 o 
  10  13   0      348.43      314.79     29.46 o 
  11  13   0     1137.69     1080.21     47.13 o 
  -1  14   0     1366.52     1268.17     46.45 o 
   0  14   0      465.99      426.57     28.39 o 
   1  14   0     1128.14     1040.99     41.86 o 
   2  14   0      452.00      351.50     27.90 o 
   3  14   0      295.85      274.90     23.19 o 
   4  14   0      571.30      602.15     33.19 o 
   5  14   0      177.43      180.37     23.91 o 
   6  14   0     1094.81     1173.81     45.12 o 
   7  14   0      143.66      121.70     20.84 o 
   8  14   0      754.54      860.79     41.03 o 
   9  14   0      375.96      327.94     30.05 o 
   4  15   0     1008.49     1041.20     43.71 o 
   5  15   0       79.61       62.80     19.02 o 
 -13  -8   1     1669.24     1644.99     68.53 o 
 -13  -7   1     1241.60     1253.42     60.46 o 
 -12  -7   1        9.54       61.32     24.74 o 
 -13  -6   1     1275.77     1265.02     58.80 o 
 -12  -6   1      125.33      129.87     28.00 o 
 -13  -5   1     2047.72     1909.39     68.79 o 
 -12  -5   1       31.89       40.21     23.78 o 
 -11  -5   1     1876.22     1829.00     60.08 o 
 -14  -4   1      368.08      190.99     29.35 o 
 -13  -4   1     1399.13     1143.80     54.73 o 
 -12  -4   1      142.78      151.70     25.91 o 
 -11  -4   1     2419.06     2353.91     64.93 o 
 -10  -4   1      986.94      983.10     40.80 o 
  -5  -4   1       68.80       69.08      5.42 o 
 -13  -3   1     1639.40     1309.36     56.17 o 
 -12  -3   1       28.11       19.88     20.24 o 
 -11  -3   1     3001.39     2782.23     68.86 o 
 -10  -3   1      868.64      826.58     38.26 o 
  -9  -3   1     2812.23     2626.70     58.17 o 
  -8  -3   1     3488.52     3253.79     38.49 o 
  -7  -3   1     2030.54     1982.55     33.37 o 
  -6  -3   1     7400.13     6802.66     53.55 o 
 -12  -2   1      229.40      169.58     27.45 o 
 -11  -2   1     2134.38     1864.26     57.54 o 
 -10  -2   1      929.65      885.79     24.85 o 
  -9  -2   1     2655.67     2585.63     37.18 o 
  -8  -2   1      921.14      902.77     51.18 o 
  -7  -2   1     3300.92     3160.59     45.49 o 
  -6  -2   1     2624.71     2469.86     35.37 o 
  -5  -2   1      928.18      925.50     19.44 o 
  -4  -2   1     2784.60     2561.74     26.69 o 
 -11  -1   1     1232.13     1082.78     44.25 o 
 -10  -1   1      758.84      727.11     24.56 o 
  -9  -1   1     1762.09     1680.73     31.18 o 
  -8  -1   1     1195.33     1102.34     23.20 o 
  -7  -1   1     5174.96     4745.70     56.45 o 
  -6  -1   1     4867.33     4486.08     37.44 o 
  -5  -1   1     1498.53     1394.42     19.26 o 
  -4  -1   1     6267.45     5435.12     89.32 o 
  -3  -1   1      628.71      631.31     12.72 o 
  -2  -1   1     1884.07     1737.86     16.24 o 
   6  -1   1      899.64      869.17     21.47 o 
   7  -1   1     6133.86     5941.55     59.58 o 
 -11   0   1     2218.19     1769.17    247.97 o 
 -10   0   1      395.59      399.28     18.83 o 
  -9   0   1     2971.38     2746.97     39.44 o 
  -8   0   1      769.86      782.60     41.98 o 
  -7   0   1     5188.39     4933.97     96.69 o 
  -6   0   1     5084.66     4725.64     39.40 o 
  -5   0   1     2543.05     2458.11     25.95 o 
  -4   0   1     9616.79     9076.69     45.96 o 
  -3   0   1     1607.80     1456.09     23.49 o 
  -2   0   1     8211.44     7854.78     74.18 o 
  -1   0   1       92.61       74.73     11.16 o 
   3   0   1    13325.68    12030.75     53.98 o 
   5   0   1    13732.35    13135.59     72.37 o 
   6   0   1      654.68      652.32     18.88 o 
   7   0   1     5922.71     5824.06     58.37 o 
 -12   1   1      191.93      165.39     23.51 o 
 -11   1   1     1561.63     1428.57     47.72 o 
 -10   1   1        8.89        3.77     10.16 o 
  -9   1   1     2279.46     2154.22     36.59 o 
  -8   1   1     3384.47     3399.76     80.48 o 
  -7   1   1     4177.24     3886.63     74.74 o 
  -6   1   1     5647.37     5253.78    124.83 o 
  -5   1   1     4291.05     4115.75     34.34 o 
  -4   1   1    13502.19    13244.03    401.49 o 
  -3   1   1      180.32      187.37      6.95 o 
  -2   1   1    12788.63    12598.85    332.64 o 
  -1   1   1      306.93      295.89      6.10 o 
   0   1   1     9363.92     6695.98     24.46 o 
   2   1   1     4516.57     4132.31     28.65 o 
   3   1   1     4719.41     4628.84     35.13 o 
   4   1   1      363.03      370.38     11.71 o 
   5   1   1     7704.14     7195.27     53.42 o 
   6   1   1      292.94      342.24     14.10 o 
   7   1   1     4235.75     4202.40     49.11 o 
 -12   2   1       33.99       47.76     19.23 o 
 -11   2   1     2214.16     2180.26     60.41 o 
 -10   2   1      122.67      120.84     20.60 o 
  -9   2   1     4651.58     4356.93    110.94 o 
  -8   2   1     1983.04     1872.71     98.58 o 
  -7   2   1     3112.82     3099.60     56.91 o 
  -6   2   1     1804.15     1793.63     26.52 o 
  -5   2   1     1988.53     2030.18     97.26 o 
  -4   2   1    13823.85    13897.62    218.70 o 
  -3   2   1       72.66       97.09      8.43 o 
  -2   2   1    15714.72    14906.99    248.06 o 
  -1   2   1      419.31      414.68     10.34 o 
   0   2   1    16097.81    15612.09     58.73 o 
   1   2   1      697.83      579.30      8.30 o 
   2   2   1     2647.01     2465.98     41.20 o 
   3   2   1      712.50      761.11     15.32 o 
   4   2   1      696.50      672.72     15.75 o 
   5   2   1     4227.05     4081.87     41.29 o 
   6   2   1      651.22      693.43     19.24 o 
   7   2   1     4407.66     4251.26     49.41 o 
   8   2   1     1427.96     1507.43     32.36 o 
   9   2   1     3268.52     3022.29     48.25 o 
 -12   3   1      229.43      227.66     27.32 o 
 -11   3   1     1896.23     1896.98     58.89 o 
 -10   3   1       11.31       24.73     16.87 o 
  -9   3   1     2126.42     2108.10     53.40 o 
  -8   3   1      487.13      457.77     18.28 o 
  -7   3   1      655.57      633.90     21.59 o 
  -6   3   1     3316.81     3332.00    103.28 o 
  -5   3   1     2717.08     2827.11     39.49 o 
  -4   3   1     5645.93     5486.11     39.22 o 
  -3   3   1     1909.95     1924.55     53.78 o 
  -2   3   1     3383.76     3204.40     78.74 o 
  -1   3   1      150.88      199.54      4.44 o 
   0   3   1        8.11       26.02      3.60 o 
   1   3   1      386.44      392.89      5.24 o 
   2   3   1      546.43      582.69     48.17 o 
   3   3   1    10164.80     9616.40    149.18 o 
   4   3   1      941.90      937.80     14.57 o 
   5   3   1     6610.03     5811.79     51.19 o 
   6   3   1       44.12       55.63      8.37 o 
   7   3   1     6896.09     6688.55     63.36 o 
   8   3   1      720.45      718.80     23.50 o 
   9   3   1     2483.07     2275.37     42.71 o 
 -11   4   1      447.16      452.26     34.30 o 
 -10   4   1      255.51      206.78     25.13 o 
  -9   4   1     1704.23     1715.13     50.83 o 
  -8   4   1      701.89      680.46     32.17 o 
  -7   4   1     2425.56     2393.14     77.99 o 
  -6   4   1     3358.30     3281.79    148.11 o 
  -5   4   1     2370.35     2264.20     75.64 o 
  -4   4   1     3629.70     3513.16     32.87 o 
  -3   4   1       54.89       67.07      6.35 o 
  -2   4   1    14829.91    15335.91    407.28 o 
  -1   4   1     1084.98     1057.65     13.51 o 
   0   4   1    12589.72    12471.33     61.15 o 
   1   4   1      116.21       91.04      4.59 o 
   2   4   1    20604.81    19581.52    103.39 o 
   3   4   1     2254.19     2445.70    190.46 o 
   4   4   1     4910.12     5359.37    146.13 o 
   5   4   1     1592.41     1557.05     21.37 o 
   6   4   1      367.97      370.44     15.77 o 
   7   4   1     6083.74     5937.80     61.66 o 
   8   4   1     1995.77     1949.90     38.06 o 
   9   4   1     3055.69     2896.82     48.80 o 
  10   4   1     2226.82     1998.81     43.32 o 
 -10   5   1      131.17      140.93     24.19 o 
  -9   5   1     1596.76     1627.17     51.89 o 
  -8   5   1       31.47       42.59     17.32 o 
  -7   5   1     1524.87     1489.66     43.17 o 
  -6   5   1     1278.30     1256.17     78.30 o 
  -5   5   1      149.04      132.23     10.40 o 
  -4   5   1     6003.11     6064.84    123.97 o 
  -3   5   1     1719.29     1862.97     23.94 o 
  -2   5   1    11119.85    11168.14    173.36 o 
  -1   5   1     1858.12     1868.28     24.82 o 
   0   5   1     7190.02     7461.95     44.47 o 
   1   5   1       93.93      125.24      4.64 o 
   2   5   1     4583.85     4600.41     64.58 o 
   3   5   1     4390.33     4489.85    125.01 o 
   4   5   1     2046.36     2149.20     43.26 o 
   5   5   1    12262.01    12317.51     90.98 o 
   6   5   1      895.30      840.49     17.90 o 
   7   5   1     5429.91     5327.17     59.96 o 
   8   5   1       26.39       46.06      8.85 o 
   9   5   1     2428.41     2277.45    109.15 o 
  10   5   1     1124.83     1010.43    109.83 o 
  11   5   1      920.87      888.90     43.09 o 
  12   5   1     3005.75     2838.39     76.02 o 
  13   5   1      451.35      431.13     38.17 o 
  14   5   1     1002.41      894.64     53.66 o 
  -9   6   1      843.13      879.27     41.85 o 
  -8   6   1      343.15      367.47     27.98 o 
  -7   6   1     2452.68     2541.48     57.15 o 
  -6   6   1     1532.74     1697.82     44.22 o 
  -5   6   1     2052.00     2035.47     71.68 o 
  -4   6   1     3564.52     3599.53     37.41 o 
  -3   6   1     3318.61     3402.59     71.76 o 
  -2   6   1     3126.63     3112.73     37.00 o 
  -1   6   1      405.66      435.69     12.88 o 
   0   6   1     8307.80     9286.98     40.11 o 
   1   6   1     2636.53     2748.97     34.95 o 
   2   6   1     7012.90     7011.33     98.46 o 
   3   6   1     3882.52     4035.83    154.20 o 
   4   6   1     7111.40     6860.23    258.57 o 
   5   6   1      999.27     1066.37     35.61 o 
   6   6   1      229.58      291.87     18.79 o 
   7   6   1     2332.04     2472.76     32.62 o 
   8   6   1     1800.32     1954.84     74.86 o 
   9   6   1     5351.33     5220.94    196.92 o 
  10   6   1     1749.98     1635.55     32.05 o 
  11   6   1     1886.16     1933.54     58.78 o 
  12   6   1     1494.78     1433.08     56.67 o 
  13   6   1      433.62      408.48     36.60 o 
  14   6   1      809.95      602.44     43.71 o 
  -9   7   1     1814.68     1821.82     57.73 o 
  -8   7   1        9.32       14.29     17.57 o 
  -7   7   1     2105.51     2206.80     56.09 o 
  -6   7   1      178.82      180.84     21.02 o 
  -5   7   1     1118.34     1144.35     36.65 o 
  -4   7   1     2837.35     3010.81     61.96 o 
  -3   7   1       72.66       67.68      8.78 o 
  -2   7   1    10277.33    11158.58     68.23 o 
  -1   7   1       46.48      102.03     10.49 o 
   0   7   1    15626.42    16564.38    162.33 o 
   1   7   1      531.75      546.58      9.74 o 
   2   7   1     5101.79     5495.77     71.16 o 
   3   7   1        5.25       14.84      5.40 o 
   4   7   1     1272.61     1189.43     67.44 o 
   5   7   1     2882.52     2711.30     97.06 o 
   6   7   1      161.78      157.67     10.52 o 
   7   7   1     4004.74     4036.32     74.91 o 
   8   7   1      182.44      206.98     12.75 o 
   9   7   1     1528.27     1480.24     38.88 o 
  10   7   1      874.22      881.14     25.23 o 
  11   7   1      611.98      603.13     30.50 o 
  12   7   1     1582.76     1444.96     56.37 o 
  13   7   1      221.95      211.72     28.36 o 
  -8   8   1        2.91       10.43     18.56 o 
  -7   8   1      672.58      674.14     35.64 o 
  -6   8   1      925.40      990.37     39.27 o 
  -5   8   1      952.56     1026.96     36.97 o 
  -4   8   1     2690.54     3102.93     58.04 o 
  -3   8   1      543.96      554.41     17.52 o 
  -2   8   1     3366.54     3452.93     87.28 o 
  -1   8   1      391.37      392.70     12.43 o 
   0   8   1      520.59      569.78     10.94 o 
   1   8   1     2587.77     2835.78     26.23 o 
   2   8   1     3404.89     3648.85     41.74 o 
   3   8   1     4801.69     5032.72     41.37 o 
   4   8   1     4760.40     4577.71     48.95 o 
   5   8   1     2976.39     3061.01     50.23 o 
   6   8   1     2288.82     2312.99     59.43 o 
   7   8   1      862.80      924.18     22.24 o 
   8   8   1      417.17      407.38     16.84 o 
   9   8   1     2123.03     2156.31     36.17 o 
  10   8   1     1248.06     1187.36     29.03 o 
  11   8   1     1750.91     1530.06     34.05 o 
  12   8   1      880.26      651.57     38.86 o 
  -7   9   1     1840.44     1992.46     58.77 o 
  -6   9   1       78.66       90.20     20.31 o 
  -5   9   1     1426.71     1607.86     47.44 o 
  -4   9   1      409.67      491.17     28.34 o 
  -3   9   1      123.71      158.49     17.99 o 
  -2   9   1     1757.37     1857.17     55.25 o 
  -1   9   1      519.65      536.39     13.83 o 
   0   9   1     6671.59     6996.62     49.00 o 
   1   9   1      726.53      779.61     15.77 o 
   2   9   1     9527.85    10284.54     63.46 o 
   3   9   1      722.37      783.73     20.97 o 
   4   9   1     2280.93     2286.55     63.17 o 
   5   9   1     1457.72     1323.74     24.23 o 
   6   9   1      868.57      798.38     44.38 o 
   7   9   1     3182.75     3154.25     51.69 o 
   8   9   1        7.92       -5.55      9.99 o 
   9   9   1     3047.16     2920.43     42.53 o 
  10   9   1      283.30      275.28     16.65 o 
  11   9   1     1393.08     1258.86    170.65 o 
  12   9   1      527.58      432.34     28.52 o 
  -6  10   1      178.03      159.87     23.27 o 
  -5  10   1      513.39      516.21     31.01 o 
  -4  10   1     1795.71     1976.86     52.81 o 
  -3  10   1      701.37      800.67     32.99 o 
  -2  10   1     2868.13     3253.32     59.46 o 
  -1  10   1      825.50      865.50     18.27 o 
   0  10   1     2741.97     3077.41     35.05 o 
   1  10   1      101.80      101.98      8.18 o 
   2  10   1     1184.82     1230.49     28.13 o 
   3  10   1     1028.63     1099.43     23.40 o 
   4  10   1     4379.03     4366.57     44.22 o 
   5  10   1     1736.09     1697.80    119.45 o 
   6  10   1     2162.36     2078.74     86.66 o 
   7  10   1     1684.00     1619.48    150.45 o 
   8  10   1      353.52      365.04     31.69 o 
   9  10   1     1002.49     1086.06     28.99 o 
  10  10   1      255.39      251.07     23.08 o 
  11  10   1      761.85      753.84     35.18 o 
  12  10   1      760.16      673.60     34.49 o 
  -5  11   1     1336.58     1374.57     49.16 o 
  -4  11   1       96.88       75.59     19.40 o 
  -3  11   1      524.54      543.69     30.28 o 
  -2  11   1      515.39      574.96     29.82 o 
  -1  11   1       88.16      100.94     12.15 o 
   0  11   1     1798.89     1960.99     23.65 o 
   1  11   1      576.89      593.08     15.60 o 
   2  11   1     3880.24     4311.18     47.47 o 
   3  11   1      932.64     1010.96     24.51 o 
   4  11   1     4455.06     4606.19    124.07 o 
   5  11   1     1444.89     1447.27     35.68 o 
   6  11   1      862.82      801.11     53.37 o 
   7  11   1     1422.65     1352.35    147.82 o 
   8  11   1      156.18      178.75     20.08 o 
   9  11   1     1557.01     1641.24     48.60 o 
  10  11   1      157.77      160.50     22.14 o 
  11  11   1     1545.14     1459.69     49.11 o 
  12  11   1      207.98      165.11     22.11 o 
  -4  12   1      237.61      236.60     25.10 o 
  -3  12   1      406.41      409.03     29.88 o 
  -2  12   1     1227.05     1319.36     43.79 o 
  -1  12   1      359.11      381.26     18.38 o 
   0  12   1     1512.20     1496.51     80.34 o 
   1  12   1       31.27       22.01      9.37 o 
   2  12   1     1994.36     2063.56     63.58 o 
   3  12   1      251.18      286.46     15.68 o 
   4  12   1     1204.97     1179.21     45.62 o 
   5  12   1     1152.11     1171.59     58.92 o 
   6  12   1      556.44      460.72     96.54 o 
   7  12   1     1875.93     2029.94     51.45 o 
   8  12   1      129.28      113.17     18.56 o 
   9  12   1     2019.00     2150.10     56.38 o 
  10  12   1       10.93       19.88     15.36 o 
  11  12   1     1103.29     1068.28     43.67 o 
  12  12   1      415.46      333.64     28.43 o 
  -3  13   1      703.73      482.20     30.32 o 
  -2  13   1      288.12      190.28     21.25 o 
   0  13   1     1092.34     1071.67     39.89 o 
   1  13   1       65.84       92.62     18.94 o 
   2  13   1     1382.76     1406.68     80.16 o 
   3  13   1      467.03      436.67     51.14 o 
   4  13   1     1296.40     1401.65     45.34 o 
   5  13   1     1300.53     1443.14     46.36 o 
   6  13   1     1181.52     1230.17     43.55 o 
   7  13   1     1031.10     1069.69     40.33 o 
   8  13   1      171.05      169.53     21.79 o 
   9  13   1     1104.44     1119.79     44.51 o 
  10  13   1       22.32        3.82     16.58 o 
  11  13   1      955.56      827.69     41.20 o 
  12  13   1      501.23      443.59     32.73 o 
   0  14   1      916.47      626.55     32.33 o 
   2  14   1     1473.55     1505.10     48.35 o 
   3  14   1      340.57      326.63     26.62 o 
   4  14   1     1456.40     1494.52     48.78 o 
   5  14   1      410.71      412.93     29.02 o 
   6  14   1      835.71      894.50     40.15 o 
   7  14   1     1198.66     1279.17     47.17 o 
   8  14   1      269.01      261.31     27.79 o 
   9  14   1     1596.42     1606.93     53.79 o 
  10  14   1      129.14      161.44     24.08 o 
   3  15   1       31.50       -0.41     18.28 o 
   4  15   1      433.27      445.68     30.97 o 
   5  15   1      310.46      272.73     26.25 o 
   6  15   1      609.58      633.42     36.74 o 
   7  15   1     1302.51     1386.35     51.04 o 
 -12  -8   2      735.92      819.16     52.17 o 
 -12  -7   2      710.48      704.83     46.80 o 
 -13  -6   2     1208.56     1082.61     56.35 o 
 -12  -6   2      532.70      541.71     42.02 o 
 -11  -6   2      662.60      669.88     43.02 o 
 -13  -5   2      624.10      530.79     43.50 o 
 -12  -5   2     1099.02     1041.46     51.36 o 
 -11  -5   2      432.70      392.92     32.98 o 
 -10  -5   2     2227.19     2441.28     65.17 o 
 -13  -4   2     1178.03     1004.43     53.67 o 
 -12  -4   2      829.55      706.66     43.81 o 
 -11  -4   2     1567.93     1594.53     57.10 o 
 -10  -4   2     1388.15     1376.21     49.62 o 
  -9  -4   2       92.81      109.81     21.17 o 
 -13  -3   2     1615.28     1212.47     55.50 o 
 -12  -3   2      465.98      437.99     36.99 o 
 -11  -3   2      446.17      364.57     32.25 o 
 -10  -3   2     2544.85     2466.10     63.51 o 
  -9  -3   2      319.83      328.26     26.76 o 
  -8  -3   2     4522.85     4327.05     70.40 o 
  -7  -3   2      418.58      414.28     13.87 o 
  -6  -3   2     9106.61     8283.78     60.59 o 
  -5  -3   2      768.53      734.97     16.19 o 
  -4  -3   2     1502.45     1265.57     16.58 o 
 -12  -2   2      797.72      652.60     40.76 o 
 -11  -2   2      771.28      712.45     39.92 o 
 -10  -2   2     2305.32     2205.17     60.01 o 
  -9  -2   2     2016.83     2071.74     53.46 o 
  -8  -2   2     1858.25     1776.29     29.43 o 
  -7  -2   2       71.69       79.21     19.27 o 
  -6  -2   2     5791.86     5469.97     41.58 o 
  -5  -2   2     3698.27     3478.66     37.80 o 
  -4  -2   2     6989.24     6208.52     43.03 o 
  -3  -2   2     6431.58     5347.86     32.95 o 
   8  -2   2     1574.61     1416.85     34.82 o 
 -12  -1   2       16.62       27.10     19.52 o 
 -11  -1   2     1705.58     1518.89     53.51 o 
 -10  -1   2      551.95      514.17     32.51 o 
  -9  -1   2      152.80      155.25     13.02 o 
  -8  -1   2     2592.28     2590.65     35.74 o 
  -7  -1   2       25.93       50.01     12.67 o 
  -6  -1   2     3572.75     3503.88    106.08 o 
  -5  -1   2     2063.64     2057.13     24.36 o 
  -4  -1   2     4827.97     4303.69     48.46 o 
  -3  -1   2     3518.09     3125.71     23.15 o 
  -2  -1   2     1443.97     1323.10     13.21 o 
 -11   0   2     1513.37     1381.36     52.59 o 
 -10   0   2     2075.83     2002.69     69.03 o 
  -9   0   2     1221.82     1235.55     40.12 o 
  -8   0   2     3430.39     3397.68     41.54 o 
  -7   0   2     1766.52     1804.84     32.86 o 
  -6   0   2     2055.62     1965.48     27.22 o 
  -5   0   2      679.66      587.57     44.48 o 
  -4   0   2     6464.34     6449.54    171.92 o 
  -3   0   2     7622.85     6867.54     36.12 o 
  -2   0   2     5226.90     4861.09     80.18 o 
  -1   0   2    54793.50    47847.39     72.68 o 
   0   0   2     9818.88     9690.73     40.67 o 
   1   0   2    12342.56     8214.88     28.53 o 
   5   0   2    12589.03    12078.35     73.15 o 
   6   0   2     9791.08     9265.39     69.82 o 
   7   0   2     5325.80     5261.00     57.65 o 
   8   0   2     4602.10     4501.90     58.38 o 
   9   0   2      912.65      932.15     29.69 o 
 -11   1   2     1695.52     1576.07     51.30 o 
 -10   1   2      530.66      525.12     21.90 o 
  -9   1   2     1420.76     1410.82     30.60 o 
  -8   1   2     2404.78     2377.48     45.75 o 
  -7   1   2      146.81      175.75     12.33 o 
  -6   1   2     5562.53     5723.77    109.49 o 
  -5   1   2     1065.18     1052.37     19.20 o 
  -4   1   2    12336.59    12443.52    180.21 o 
  -3   1   2     9157.89     9254.02     44.51 o 
  -2   1   2    12925.35    12370.64    453.07 o 
  -1   1   2      489.15      463.82     17.97 o 
   0   1   2       52.23       60.93      4.99 o 
   1   1   2     7610.16     7427.04     40.90 o 
   2   1   2      409.60      395.24     19.05 o 
   3   1   2    51352.34    45301.07    115.43 o 
   4   1   2      450.17      478.41     13.96 o 
   5   1   2    11353.21    10708.11     68.78 o 
   6   1   2      829.67      896.50     22.78 o 
   7   1   2     1836.04     1710.83     33.40 o 
   9   1   2       61.32       58.17     12.36 o 
 -12   2   2       57.43       -9.94     21.70 o 
 -11   2   2     1152.14     1069.97     44.70 o 
 -10   2   2      604.47      639.87     33.48 o 
  -9   2   2     1275.08     1301.78    108.92 o 
  -8   2   2     3326.36     3422.05     74.35 o 
  -7   2   2      443.62      448.98     23.42 o 
  -6   2   2     7696.19     7755.66     96.69 o 
  -5   2   2       52.91       65.72      8.05 o 
  -4   2   2     1543.98     1499.32     24.69 o 
  -3   2   2     5405.56     5512.54    111.89 o 
  -2   2   2     3703.16     3785.10     28.91 o 
  -1   2   2    15607.85    14448.33     46.49 o 
   0   2   2     4523.54     4481.04     23.47 o 
   1   2   2    65021.88    58356.53    188.00 o 
   2   2   2     5733.88     5673.11     39.90 o 
   3   2   2    19396.02    18578.26     77.13 o 
   4   2   2      964.54     1032.95     20.48 o 
   5   2   2     7086.21     7611.49     59.03 o 
   6   2   2     5975.70     6211.68     57.97 o 
   7   2   2     5325.74     5410.96     58.22 o 
   8   2   2     1667.69     1686.49     35.43 o 
   9   2   2     1570.72     1528.54     35.95 o 
 -11   3   2     1732.36     1664.20     55.35 o 
 -10   3   2      891.54      849.68     40.22 o 
  -9   3   2     1917.83     1688.18    390.74 o 
  -8   3   2     1520.98     1478.22     82.39 o 
  -7   3   2      563.61      564.72     46.93 o 
  -6   3   2     2047.35     1961.48    129.55 o 
  -5   3   2       65.05       87.20     11.65 o 
  -4   3   2     3330.34     3249.28     31.71 o 
  -3   3   2      958.73      885.99     15.81 o 
  -2   3   2    10384.99    10795.63    206.44 o 
  -1   3   2      966.29      895.32     20.84 o 
   0   3   2     1116.07     1172.50     14.76 o 
   1   3   2     2985.05     2989.21     33.47 o 
   2   3   2     7865.30     7721.58     27.11 o 
   3   3   2    14210.13    13711.97    266.42 o 
   4   3   2     5519.90     5229.12     47.82 o 
   5   3   2    19350.97    18287.16     92.41 o 
   6   3   2     3586.99     3623.79     44.54 o 
   7   3   2     8500.36     8607.84     73.23 o 
   8   3   2     2635.18     2499.87     42.66 o 
   9   3   2      973.95     1014.59     29.74 o 
  10   3   2     2350.40     2306.80     47.11 o 
 -11   4   2      654.63      541.35     36.46 o 
 -10   4   2      367.23      377.50     31.77 o 
  -9   4   2      810.34      862.27     38.61 o 
  -8   4   2     1177.95     1107.06    176.21 o 
  -7   4   2      746.01      667.63     20.57 o 
  -6   4   2     4652.99     4692.51    125.69 o 
  -5   4   2      165.16      159.64     10.77 o 
  -4   4   2     7135.77     7005.96    235.62 o 
  -3   4   2       55.17       47.70      6.56 o 
  -2   4   2      777.34      737.10     26.23 o 
  -1   4   2     7887.71     7849.55     40.95 o 
   0   4   2     1859.19     2063.18     15.99 o 
   1   4   2    11834.84    11367.76     70.43 o 
   2   4   2     3180.59     3204.70     28.07 o 
   3   4   2    19672.46    18782.10    160.45 o 
   4   4   2      799.97      846.65     45.87 o 
   5   4   2    13345.68    13680.02     85.82 o 
   6   4   2     3805.42     3980.47     35.33 o 
   7   4   2     2428.95     2509.04     41.06 o 
   8   4   2     6014.27     6029.19     66.76 o 
   9   4   2       94.41      108.89     13.59 o 
  10   4   2     3104.95     3056.32     53.67 o 
 -10   5   2      286.21      266.66     29.00 o 
  -9   5   2     1287.53     1320.74     47.81 o 
  -8   5   2      987.38     1099.41     41.62 o 
  -7   5   2      947.81      977.56     65.35 o 
  -6   5   2     1798.61     1735.01     61.13 o 
  -5   5   2        4.76        0.09      8.30 o 
  -4   5   2     3297.98     3262.08     66.20 o 
  -3   5   2     1045.62     1117.55     19.82 o 
  -2   5   2     4181.08     4244.60     34.73 o 
  -1   5   2     4068.50     4200.18     32.70 o 
   0   5   2     5896.93     5877.24     36.15 o 
   1   5   2    11376.86    11999.73     52.41 o 
   2   5   2      230.05      229.68      6.44 o 
   3   5   2    16089.46    15417.26    270.37 o 
   4   5   2       14.68       39.43     10.46 o 
   5   5   2    13298.03    13392.84    440.27 o 
   6   5   2     3067.02     3256.16     47.45 o 
   7   5   2     6991.12     6831.87     50.58 o 
   8   5   2     2695.54     2729.19     34.77 o 
   9   5   2     1792.90     1773.85     30.40 o 
  10   5   2      950.88      967.80     53.14 o 
  11   5   2      210.45      170.21     14.09 o 
  12   5   2     1943.96     1971.96     62.06 o 
  13   5   2      278.84      283.72     30.97 o 
  14   5   2      883.49      529.89     41.62 o 
  -9   6   2     1029.34     1077.39     45.64 o 
  -8   6   2      910.32      948.17     40.70 o 
  -7   6   2      809.21      883.43     36.81 o 
  -6   6   2     2492.37     2523.89    202.32 o 
  -5   6   2      381.88      375.86     30.81 o 
  -4   6   2     4977.87     5095.18    209.65 o 
  -3   6   2      314.01      298.19     12.47 o 
  -2   6   2     3263.30     3443.94     39.46 o 
  -1   6   2      736.59      735.89     12.51 o 
   0   6   2      530.47      518.87      8.97 o 
   1   6   2     4539.37     4736.42     55.99 o 
   2   6   2      899.14      888.29     20.19 o 
   3   6   2     6632.78     6516.47     39.53 o 
   4   6   2     3275.08     3279.66    131.69 o 
   5   6   2     9757.21    10041.20    875.66 o 
   6   6   2      276.19      265.08     11.11 o 
   7   6   2     4643.56     4369.55     45.37 o 
   8   6   2     1322.35     1255.66     24.79 o 
   9   6   2      488.12      557.48     34.72 o 
  10   6   2     2008.86     2001.14     51.73 o 
  11   6   2      563.30      510.05     20.01 o 
  12   6   2     2895.86     2718.25     72.00 o 
  13   6   2      165.70      103.91     23.85 o 
  -8   7   2      766.13      849.13     41.22 o 
  -7   7   2      884.85      948.52     39.07 o 
  -6   7   2     1578.57     1694.13     47.65 o 
  -5   7   2      598.74      602.25     42.29 o 
  -4   7   2     4050.46     4202.79    124.41 o 
  -3   7   2      184.97      166.22     11.22 o 
  -2   7   2     3435.32     3666.05    133.91 o 
  -1   7   2      407.03      406.52     10.50 o 
   0   7   2      959.34      950.55     13.93 o 
   1   7   2     4140.86     4140.76     41.56 o 
   2   7   2     2008.03     1981.67     33.73 o 
   3   7   2     9517.71     9343.09     51.48 o 
   4   7   2      207.65      194.15      8.99 o 
   5   7   2     6441.58     6125.39     92.56 o 
   6   7   2      318.36      345.76     12.94 o 
   7   7   2     4133.31     4096.46     40.84 o 
   8   7   2     2459.23     2407.61     69.44 o 
   9   7   2     1947.02     1775.20     31.26 o 
  10   7   2     2942.60     2895.26    115.49 o 
  11   7   2      485.91      426.16     19.66 o 
  12   7   2     2270.95     1867.07    157.41 o 
  -7   8   2      673.09      752.85     37.09 o 
  -6   8   2     1827.23     1939.69     53.68 o 
  -5   8   2      399.59      489.72     28.01 o 
  -4   8   2     2737.54     2849.36    176.01 o 
  -3   8   2        2.68       10.61      8.55 o 
  -2   8   2     2399.49     2542.40     50.47 o 
  -1   8   2      222.47      268.25      9.82 o 
   0   8   2     1852.25     2055.59     22.70 o 
   1   8   2     1900.82     1919.92     25.88 o 
   2   8   2      933.62     1018.93     16.07 o 
   3   8   2     5063.52     5063.72     61.81 o 
   4   8   2      350.11      350.51     12.16 o 
   5   8   2     4046.53     3772.60     76.99 o 
   6   8   2     1131.87     1132.58     21.75 o 
   7   8   2     5558.49     4379.59   1494.17 o 
   8   8   2     1338.34     1444.30     61.04 o 
   9   8   2     3147.52     3095.52    136.25 o 
  10   8   2     3214.52     3178.71     67.50 o 
  11   8   2      228.13      264.89     22.03 o 
  12   8   2     1661.92     1537.98     46.59 o 
  -7   9   2      487.60      489.17     32.98 o 
  -6   9   2      986.38     1093.39     44.34 o 
  -5   9   2      184.97      189.01     21.80 o 
  -4   9   2     1555.97     1823.42     48.70 o 
  -3   9   2       65.63       63.20     14.66 o 
  -2   9   2     3477.62     3819.11    177.24 o 
  -1   9   2      146.09      158.15      9.10 o 
   0   9   2     2086.89     2113.52     22.89 o 
   1   9   2     1679.60     1653.56     25.20 o 
   2   9   2      353.64      380.97     11.63 o 
   3   9   2     5524.39     5803.73    155.94 o 
   4   9   2       16.11       11.76      7.86 o 
   5   9   2     4369.93     4204.51    129.54 o 
   6   9   2     1576.21     1453.11     87.63 o 
   7   9   2     5101.41     4730.01    261.95 o 
   8   9   2     1828.40     1814.99     32.45 o 
   9   9   2     2250.37     2191.99    251.59 o 
  10   9   2     4317.26     4216.24     71.46 o 
  11   9   2      416.31      442.02     26.79 o 
  12   9   2     2275.21     2107.92     54.89 o 
  -6  10   2     1566.58     1692.49     54.75 o 
  -5  10   2      409.82      395.15     29.76 o 
  -4  10   2     1492.38     1666.96     49.35 o 
  -3  10   2      305.48      308.52     24.64 o 
  -2  10   2     2491.56     2614.61    155.90 o 
  -1  10   2      310.34      367.77     21.27 o 
   0  10   2     1771.55     1905.68     21.79 o 
   1  10   2     1438.64     1497.08     22.59 o 
   2  10   2     1096.17     1160.44     19.79 o 
   3  10   2     2544.70     2588.91     55.12 o 
   4  10   2      791.05      752.46     25.23 o 
   5  10   2     3029.93     3028.89    149.35 o 
   6  10   2      365.65      337.69     22.46 o 
   7  10   2     1961.03     1832.50    158.16 o 
   8  10   2     1803.19     1831.43     46.76 o 
   9  10   2     1293.39     1317.61     41.30 o 
  10  10   2     2248.96     2487.03     57.40 o 
  11  10   2      599.16      585.01     31.12 o 
  12  10   2     1502.46     1409.83     48.09 o 
  13  10   2       74.67       31.70     17.20 o 
  -5  11   2      362.37      356.02     30.25 o 
  -4  11   2      770.38      808.09     38.14 o 
  -3  11   2       11.25       12.19     17.09 o 
  -2  11   2     2047.59     2308.38     54.47 o 
  -1  11   2      368.03      376.09     17.16 o 
   0  11   2     2578.34     2711.20     32.40 o 
   1  11   2      562.53      579.81     13.65 o 
   2  11   2     1296.76     1380.53     42.48 o 
   3  11   2      746.02      787.16     27.18 o 
   4  11   2      295.65      307.88     15.05 o 
   5  11   2     2345.05     2288.57     38.08 o 
   6  11   2      612.85      526.69     27.01 o 
   7  11   2      890.03      902.81     34.66 o 
   8  11   2     1318.39     1320.44     42.38 o 
   9  11   2     1118.36     1119.69     40.44 o 
  10  11   2      995.47     1002.36     39.54 o 
  11  11   2      354.60      332.05     26.41 o 
  12  11   2     1892.59     1864.62     56.26 o 
  13  11   2       61.93       64.67     18.85 o 
  -4  12   2     1795.02     1820.89     55.93 o 
  -3  12   2      251.15      259.98     25.52 o 
  -2  12   2     1019.18     1018.42     39.87 o 
  -1  12   2       93.08       91.68     17.69 o 
   0  12   2     1094.71     1127.43     24.50 o 
   1  12   2      249.53      274.67     12.44 o 
   2  12   2      527.35      481.00     28.94 o 
   3  12   2     1140.97     1162.13     76.24 o 
   4  12   2      309.41      358.40     24.68 o 
   5  12   2     1944.52     2104.12     50.82 o 
   6  12   2       16.09       21.66     13.62 o 
   7  12   2      618.77      611.79     30.74 o 
   8  12   2      354.19      343.59     25.88 o 
   9  12   2      780.23      865.36     38.25 o 
  10  12   2     1192.21     1334.18     47.89 o 
  11  12   2      465.52      520.37     33.35 o 
  12  12   2     1837.66     1850.24     58.26 o 
  13  12   2       64.50       35.48     17.96 o 
  -2  13   2      406.34      434.27     29.81 o 
  -1  13   2      106.85       83.43     20.15 o 
   1  13   2      688.06      698.65     32.78 o 
   2  13   2     1785.33     1743.89     49.11 o 
   3  13   2      650.45      656.33     32.55 o 
   4  13   2      470.06      511.44     29.89 o 
   5  13   2      391.57      398.99     26.91 o 
   6  13   2       22.38       23.91     16.29 o 
   7  13   2     1013.17      990.72     39.32 o 
   8  13   2      428.38      404.25     28.16 o 
   9  13   2     1190.21     1386.18     47.68 o 
  10  13   2      883.67      974.06     42.82 o 
  11  13   2      667.52      709.60     39.38 o 
  12  13   2      906.75      856.57     42.48 o 
   2  14   2      965.54      936.97     39.55 o 
   3  14   2      343.18      325.92     25.60 o 
   4  14   2       69.89       62.29     18.78 o 
   5  14   2      832.19      889.07     39.85 o 
   6  14   2      111.08      123.39     21.53 o 
   7  14   2     1893.03     2089.40     57.80 o 
   8  14   2       79.49       69.45     18.19 o 
   9  14   2      664.75      666.74     37.57 o 
  10  14   2      498.85      499.16     34.19 o 
   3  15   2      667.07      562.78     33.82 o 
   4  15   2      964.19      987.16     42.66 o 
   5  15   2      403.23      343.90     28.45 o 
   6  15   2      286.55      271.64     27.27 o 
   7  15   2      571.74      578.36     35.23 o 
 -12  -8   3     1064.42     1004.49     57.77 o 
 -11  -8   3       96.92      135.07     31.61 o 
 -12  -7   3     1178.02     1239.99     61.09 o 
 -11  -7   3      106.94      119.08     27.82 o 
 -10  -7   3     2429.23     2547.04     73.18 o 
 -12  -6   3     1692.62     1657.30     66.33 o 
 -11  -6   3       31.39       46.66     24.35 o 
 -10  -6   3     2547.15     2654.42     73.07 o 
 -12  -5   3     1139.01     1006.28     53.57 o 
 -11  -5   3       20.31        3.15     21.15 o 
 -10  -5   3     2209.14     2320.54     66.81 o 
  -9  -5   3      372.81      415.04     32.07 o 
 -12  -4   3     1499.05     1414.88     60.83 o 
 -11  -4   3      129.84      103.95     24.88 o 
 -10  -4   3     4061.88     4162.33     85.89 o 
  -9  -4   3       11.90       18.90     18.87 o 
  -8  -4   3     2969.63     3037.41     64.06 o 
  -7  -4   3      246.68      241.60     20.97 o 
 -12  -3   3     1792.03     1497.42     60.83 o 
 -11  -3   3      162.21      163.22     28.02 o 
 -10  -3   3     2605.83     2387.32     65.18 o 
  -9  -3   3      234.03      193.33     23.48 o 
  -8  -3   3     3371.97     3473.44     68.20 o 
  -7  -3   3     1192.55     1119.46     36.98 o 
  -6  -3   3     4681.75     4293.92    163.27 o 
 -12  -2   3     1084.06     1040.60     50.04 o 
 -11  -2   3      104.50       72.95     20.98 o 
 -10  -2   3     2884.12     2958.00     72.41 o 
  -9  -2   3       44.91       34.60     18.77 o 
  -8  -2   3     4099.50     3933.97     70.21 o 
  -7  -2   3      135.33      140.53     10.92 o 
  -6  -2   3     3260.76     3135.17     41.14 o 
  -5  -2   3     4756.78     4577.30     36.09 o 
  -4  -2   3     3126.00     2882.47     25.84 o 
  -3  -2   3     8232.69     7826.82     64.26 o 
   8  -2   3     9999.86    10027.26     93.95 o 
 -12  -1   3     1220.92     1023.26     49.99 o 
 -11  -1   3      296.87      262.44     29.39 o 
 -10  -1   3     2585.62     2406.45     63.30 o 
  -9  -1   3      489.41      484.91     31.59 o 
  -8  -1   3     4679.06     4497.55    211.91 o 
  -7  -1   3      512.01      537.83     47.71 o 
  -6  -1   3     4260.80     4222.34     97.97 o 
  -5  -1   3     3374.06     3143.29     91.63 o 
  -4  -1   3     2362.05     2199.00     39.42 o 
  -3  -1   3     6860.68     6492.30     83.46 o 
  -2  -1   3      375.65      361.28     13.78 o 
  -1  -1   3    17568.40    16884.25     74.96 o 
   0  -1   3     2051.64     1929.10     22.64 o 
   7  -1   3      390.20      389.90     18.85 o 
   8  -1   3     5568.62     5468.29     66.67 o 
   9  -1   3     1907.74     1839.26     43.15 o 
 -11   0   3      324.11      327.45     30.58 o 
 -10   0   3     1904.34     2023.19     59.97 o 
  -9   0   3       46.57       39.84     11.06 o 
  -8   0   3     3069.01     2990.89     40.58 o 
  -7   0   3     1794.45     1727.03     28.95 o 
  -6   0   3     1428.92     1280.11     83.36 o 
  -5   0   3     4837.23     4587.62    117.14 o 
  -4   0   3     5675.59     5513.56     43.07 o 
  -3   0   3    14358.65    13964.39     55.86 o 
  -2   0   3     6281.14     5961.92    127.38 o 
  -1   0   3     7228.85     7007.16     48.31 o 
   0   0   3      787.18      798.67     15.12 o 
   1   0   3      905.32      767.21     12.51 o 
   2   0   3     2332.26     2235.00     16.95 o 
   6   0   3     7966.19     7829.40     67.47 o 
   7   0   3       42.95       67.86     10.34 o 
   8   0   3     4834.75     5069.09     63.22 o 
   9   0   3     1167.26     1205.05     34.98 o 
 -11   1   3      390.95      253.85     26.32 o 
 -10   1   3     1653.91     1454.10     34.63 o 
  -9   1   3       90.19       75.69     12.56 o 
  -8   1   3     2195.02     2120.05     35.92 o 
  -7   1   3     1631.46     1635.91     49.95 o 
  -6   1   3     3229.32     3388.79    151.08 o 
  -5   1   3     1680.87     1759.75     75.86 o 
  -4   1   3     1666.28     1710.22     23.26 o 
  -3   1   3    11086.60    11172.91     52.96 o 
  -2   1   3     2762.63     2833.60    100.96 o 
  -1   1   3     8239.26     7930.76     36.44 o 
   0   1   3      439.28      512.63      8.18 o 
   1   1   3     3012.54     2771.45     26.59 o 
   2   1   3     1032.29     1012.39     14.40 o 
   3   1   3     4090.25     3674.06     67.69 o 
   4   1   3     9506.37     9019.96     59.75 o 
   5   1   3     4172.72     4008.99     44.12 o 
   6   1   3    10558.49    11077.72     79.28 o 
   7   1   3      284.36      297.10     16.01 o 
   8   1   3     3623.00     3776.30     54.83 o 
  10   1   3     6154.57     5983.17     77.56 o 
 -11   2   3      435.21      380.69     29.75 o 
 -10   2   3     2549.05     2229.53    205.95 o 
  -9   2   3      422.52      409.30     21.67 o 
  -8   2   3     2152.15     2170.85     69.54 o 
  -7   2   3      109.84      120.61     12.06 o 
  -6   2   3     2793.88     2800.96     35.92 o 
  -5   2   3     3795.25     3730.55     56.85 o 
  -4   2   3     4894.64     5088.21    125.35 o 
  -3   2   3     7761.21     7262.60     44.28 o 
  -2   2   3    15116.92    14661.34    133.14 o 
  -1   2   3     6870.62     6305.31     93.41 o 
   0   2   3     3262.82     3213.38     48.80 o 
   1   2   3      967.30      934.29     39.24 o 
   2   2   3      321.29      376.62      7.96 o 
   3   2   3     5555.53     5434.31     29.41 o 
   4   2   3     8075.87     7824.19     57.30 o 
   5   2   3     2930.64     3036.87     39.28 o 
   6   2   3    12213.97    12565.28     85.18 o 
   7   2   3      737.91      699.91     22.79 o 
   8   2   3     4905.40     5148.30     62.84 o 
   9   2   3       92.10       85.47     12.64 o 
  10   2   3     4891.45     4885.57     69.21 o 
 -11   3   3      349.03      337.34     29.23 o 
 -10   3   3      510.36      440.26     31.34 o 
  -9   3   3      104.59      124.14     14.18 o 
  -8   3   3     1027.24      919.89     55.64 o 
  -7   3   3      489.18      484.12     18.29 o 
  -6   3   3     4626.59     4570.48    142.93 o 
  -5   3   3     4537.72     4514.00    180.90 o 
  -4   3   3     7150.38     6919.22    155.41 o 
  -3   3   3     3467.45     3419.96     77.36 o 
  -2   3   3     4439.44     4395.40     45.79 o 
  -1   3   3     8416.98     8314.62     50.58 o 
   0   3   3     7921.19     7809.93     78.98 o 
   1   3   3     5974.65     6116.02    388.09 o 
   2   3   3     2436.84     2367.57     19.99 o 
   3   3   3    12124.79    11703.61    138.23 o 
   4   3   3      336.29      342.50      8.84 o 
   5   3   3     5282.91     5156.40     51.62 o 
   6   3   3     3809.37     4259.58     50.28 o 
   7   3   3      218.11      257.17     15.06 o 
   8   3   3     3572.98     3776.08     54.27 o 
   9   3   3     1930.04     2080.33     42.70 o 
  10   3   3     4312.45     4339.57     64.47 o 
  11   3   3     2754.58     2519.95     52.65 o 
 -10   4   3     1313.67     1314.07     50.68 o 
  -9   4   3      438.25      414.14     30.30 o 
  -8   4   3     2480.14     2401.42    185.52 o 
  -7   4   3      121.17      124.73     13.64 o 
  -6   4   3     3189.63     3200.49    174.49 o 
  -5   4   3     1131.36     1114.69     32.17 o 
  -4   4   3     1198.60     1239.75     49.32 o 
  -3   4   3     5347.08     5021.23     39.96 o 
  -2   4   3     2282.77     2361.04     33.77 o 
  -1   4   3    11631.37    10800.09     45.20 o 
   0   4   3     1624.44     1608.60     39.45 o 
   1   4   3    18783.81    18327.51    378.83 o 
   2   4   3    11774.54    12547.45     83.66 o 
   3   4   3     7191.74     6731.90     55.27 o 
   4   4   3     3422.32     3551.98     24.04 o 
   5   4   3     5000.55     5194.68     34.74 o 
   6   4   3    12151.81    11621.86    129.30 o 
   7   4   3      273.77      302.88     16.12 o 
   8   4   3     8057.24     8177.93     78.61 o 
   9   4   3      205.66      229.91     16.69 o 
  10   4   3     3729.61     3774.74     61.18 o 
  11   4   3      970.26      880.99     32.67 o 
  -9   5   3      362.88      372.15     29.67 o 
  -8   5   3     1034.29     1006.75     40.90 o 
  -7   5   3      218.84      216.65     28.65 o 
  -6   5   3     1347.24     1339.76    109.25 o 
  -5   5   3     2522.61     2567.51    109.15 o 
  -4   5   3     5205.74     5484.60     84.85 o 
  -3   5   3     5456.79     5433.20    157.84 o 
  -2   5   3     7270.52     7083.39     46.53 o 
  -1   5   3     3958.50     3814.23     32.80 o 
   0   5   3      104.93       97.33      6.30 o 
   1   5   3     6964.59     7081.88     40.73 o 
   2   5   3     3524.55     3702.53     33.57 o 
   3   5   3     2589.63     2381.50     26.26 o 
   4   5   3     5456.49     5482.01     69.88 o 
   5   5   3    10340.55     9741.77    129.13 o 
   6   5   3     1519.70     1474.46     25.71 o 
   7   5   3      770.65      787.41     31.37 o 
   8   5   3     3850.57     3761.83     40.05 o 
   9   5   3     1318.80     1346.59     26.49 o 
  10   5   3     2162.81     2053.87     45.99 o 
  11   5   3     1693.72     1601.57     42.79 o 
  12   5   3     3216.62     2890.16     60.18 o 
  -9   6   3       63.47       65.54     20.14 o 
  -8   6   3     1885.48     1986.93     57.73 o 
  -7   6   3      220.04      225.43     23.77 o 
  -6   6   3     2461.12     2535.67    227.33 o 
  -5   6   3      547.98      569.64     19.18 o 
  -4   6   3     5948.97     6041.35     51.73 o 
  -3   6   3     3720.75     3759.71     38.65 o 
  -2   6   3      337.46      305.37      9.22 o 
  -1   6   3     6885.04     7094.99     37.19 o 
   0   6   3       58.63       55.88      5.14 o 
   1   6   3    10920.85    11145.36     92.20 o 
   2   6   3       53.71       45.12      8.19 o 
   3   6   3     9393.93     8989.52     49.53 o 
   4   6   3      358.58      345.67      8.22 o 
   5   6   3     4991.08     5036.29     35.62 o 
   6   6   3      187.81      159.02      8.84 o 
   7   6   3       56.34       67.55      8.27 o 
   8   6   3     5417.94     5240.38     69.48 o 
   9   6   3      845.84      877.95     22.23 o 
  10   6   3     2478.88     2428.70     37.82 o 
  11   6   3      136.86      132.77     13.18 o 
  12   6   3     2160.88     1972.05     50.88 o 
  -8   7   3      533.59      535.78     34.26 o 
  -7   7   3       86.00       86.35     21.27 o 
  -6   7   3      644.96      630.86     32.10 o 
  -5   7   3      499.73      479.39     22.11 o 
  -4   7   3     1268.87     1310.00     26.50 o 
  -3   7   3     4360.09     4558.54     45.03 o 
  -2   7   3     1146.66     1238.88     26.47 o 
  -1   7   3     4764.83     4580.89     74.25 o 
   0   7   3     2254.94     2235.00     26.97 o 
   1   7   3     2434.35     2452.78     36.65 o 
   2   7   3      578.89      552.89     11.07 o 
   3   7   3     6568.45     6847.68     46.71 o 
   4   7   3     2108.26     1991.73     19.76 o 
   5   7   3     3454.80     3145.77     51.37 o 
   6   7   3     1836.39     1869.54     44.86 o 
   7   7   3     3907.60     4020.25     46.57 o 
   8   7   3      847.95      886.95     21.56 o 
   9   7   3      156.37      152.31     12.12 o 
  10   7   3     2376.83     2253.08    207.05 o 
  11   7   3      389.77      441.62     25.81 o 
  12   7   3     2033.28     1825.14     48.99 o 
  -7   8   3       84.05       84.87     21.18 o 
  -6   8   3     2589.40     2838.34     64.42 o 
  -5   8   3      120.81      115.33     19.46 o 
  -4   8   3     2437.67     2502.72     98.63 o 
  -3   8   3      233.45      238.73     13.90 o 
  -2   8   3     2425.61     2514.85     53.46 o 
  -1   8   3      205.33      217.31      9.24 o 
   0   8   3      214.99      234.34     10.75 o 
   1   8   3     3322.22     3581.97     39.42 o 
   2   8   3      575.98      568.69     12.34 o 
   3   8   3    13521.30    13813.75    142.53 o 
   4   8   3      447.12      439.91     11.13 o 
   5   8   3     2805.33     2675.17     60.36 o 
   6   8   3       66.45       73.71      7.73 o 
   7   8   3      899.84      825.42     44.33 o 
   8   8   3     2072.17     2037.07     80.17 o 
   9   8   3      397.43      401.37     22.36 o 
  10   8   3     6481.19     6349.50     83.60 o 
  11   8   3      656.37      631.54     30.18 o 
  12   8   3     2146.89     2053.48     53.49 o 
  13   8   3      659.20      545.98     31.08 o 
  -6   9   3     1133.11     1244.32     46.88 o 
  -5   9   3       19.24       27.02     18.49 o 
  -4   9   3      764.17      866.51     35.72 o 
  -3   9   3      682.41      715.01     36.24 o 
  -2   9   3     1100.52     1184.35     25.76 o 
  -1   9   3     5528.39     5901.09    169.48 o 
   0   9   3      723.80      756.29     15.86 o 
   1   9   3     8998.17     9495.34    248.62 o 
   2   9   3     1048.34     1091.73     21.35 o 
   3   9   3     4965.51     5389.81     48.75 o 
   4   9   3       80.64       82.66      9.01 o 
   5   9   3     3682.88     3516.66     45.81 o 
   6   9   3     1703.41     1653.92     79.58 o 
   7   9   3     2440.81     2425.27     48.77 o 
   8   9   3     2894.97     2983.69     55.77 o 
   9   9   3      279.47      310.49     21.89 o 
  10   9   3     2348.83     2330.52     54.11 o 
  11   9   3      454.82      455.65     27.80 o 
  12   9   3     1210.07     1202.52     43.07 o 
  13   9   3      553.46      435.60     30.23 o 
  -5  10   3      255.86      310.65     28.82 o 
  -4  10   3     1813.89     2053.64     55.19 o 
  -3  10   3      180.39      187.46     21.79 o 
  -2  10   3     1865.54     1961.41     89.61 o 
  -1  10   3     1247.82     1327.19     57.52 o 
   0  10   3      164.17      170.37     10.29 o 
   1  10   3     1568.23     1744.41     23.86 o 
   2  10   3     1584.29     1683.45     36.14 o 
   3  10   3     6654.82     6744.02    106.70 o 
   4  10   3      608.03      680.69     29.43 o 
   5  10   3     9672.81     8658.51   1191.05 o 
   6  10   3     1009.22     1078.43     34.57 o 
   7  10   3     1544.66     1566.38     40.43 o 
   8  10   3     1130.35     1234.07     38.69 o 
   9  10   3      344.03      348.71     23.81 o 
  10  10   3     1631.44     1740.82     48.89 o 
  11  10   3      200.88      194.00     22.63 o 
  12  10   3     1368.67     1321.57     46.68 o 
  13  10   3      131.55       88.04     19.67 o 
  -4  11   3     1352.99     1413.84     48.95 o 
  -3  11   3       46.42       50.42     18.33 o 
  -2  11   3      512.84      536.37     30.30 o 
  -1  11   3     1947.43     2067.68     73.63 o 
   0  11   3      163.01      150.18     14.59 o 
   1  11   3     4404.79     4492.74     48.59 o 
   2  11   3       13.93       23.41      7.47 o 
   3  11   3     4121.98     4165.78    296.28 o 
   4  11   3       51.23       82.72     15.58 o 
   5  11   3     2319.24     2346.44     51.79 o 
   6  11   3     1107.23     1169.08     38.20 o 
   7  11   3      435.78      420.79     24.72 o 
   8  11   3     1550.25     1672.89     46.69 o 
   9  11   3      274.85      267.37     22.67 o 
  10  11   3     1924.34     1932.42     52.38 o 
  11  11   3       12.20       14.45     16.81 o 
  12  11   3     1393.50     1337.14     47.73 o 
  13  11   3      175.64      124.58     23.15 o 
  14  11   3      380.80      290.93     27.86 o 
  -3  12   3      580.65      575.15     34.56 o 
  -2  12   3     1091.14     1218.74     44.04 o 
  -1  12   3      505.36      530.18     30.35 o 
   0  12   3      435.85      476.96     19.96 o 
   1  12   3     1194.02     1237.60     28.64 o 
   2  12   3       18.53       11.34      9.92 o 
   3  12   3     1274.84     1355.06     41.53 o 
   4  12   3      189.12      193.92     18.89 o 
   5  12   3     2591.99     2737.12     57.38 o 
   6  12   3      536.21      603.78     30.01 o 
   7  12   3     1173.27     1262.29     42.41 o 
   8  12   3      857.27      889.05     36.88 o 
   9  12   3      555.68      582.84     31.46 o 
  10  12   3      784.45      781.38     38.07 o 
  11  12   3       66.78       50.54     19.48 o 
  12  12   3      740.60      714.84     38.82 o 
  13  12   3      318.92      236.57     28.49 o 
  -2  13   3      123.78      118.63     21.13 o 
  -1  13   3      208.99      198.12     24.08 o 
   1  13   3     1624.59     1652.44     49.61 o 
   2  13   3       30.96       36.74     14.88 o 
   3  13   3     1933.92     2073.27     53.80 o 
   4  13   3      283.80      294.35     23.65 o 
   5  13   3     2054.54     2165.43     54.64 o 
   6  13   3      216.25      216.39     21.21 o 
   7  13   3     1236.00     1264.85     43.89 o 
   8  13   3      877.12      994.89     40.17 o 
   9  13   3      330.77      394.35     29.49 o 
  10  13   3     1477.92     1594.44     53.43 o 
  11  13   3      186.53      210.25     25.14 o 
  12  13   3     1335.11     1274.78     51.41 o 
   2  14   3       58.82       46.71     15.63 o 
   3  14   3     1260.54     1220.86     44.61 o 
   4  14   3       19.99       15.48     16.52 o 
   5  14   3      855.49      892.31     39.50 o 
   6  14   3      192.45      218.50     23.77 o 
   7  14   3     1265.57     1239.59     45.99 o 
   8  14   3     1461.72     1468.60     49.35 o 
   9  14   3      542.80      492.03     32.47 o 
  10  14   3     1357.78     1388.19     51.29 o 
   3  15   3      936.85      897.22     39.73 o 
   4  15   3       14.68       11.11     17.34 o 
   5  15   3     1035.92      987.54     43.04 o 
   6  15   3      334.17      308.59     27.43 o 
   7  15   3     1397.72     1417.28     51.58 o 
   8  15   3      457.11      434.82     30.99 o 
 -11  -8   4      556.81      562.70     45.40 o 
 -10  -8   4      274.32      255.84     35.80 o 
 -11  -7   4      495.83      539.82     42.94 o 
 -10  -7   4      540.68      564.94     41.68 o 
  -9  -7   4     1710.39     1968.30     64.50 o 
 -11  -6   4      577.03      556.71     42.67 o 
 -10  -6   4      653.01      687.21     44.57 o 
  -9  -6   4     2330.30     2416.05     67.59 o 
  -8  -6   4      577.16      626.45     36.96 o 
 -11  -5   4      651.89      610.84     43.41 o 
 -10  -5   4     1601.76     1656.99     59.59 o 
  -9  -5   4     1636.39     1700.34     56.10 o 
  -8  -5   4       99.76      101.18     21.19 o 
  -7  -5   4     2235.07     2307.92     55.92 o 
 -12  -4   4     1257.57     1102.91     55.59 o 
 -11  -4   4      354.59      245.78     32.46 o 
 -10  -4   4     1076.93     1114.70     49.69 o 
  -9  -4   4     1564.37     1532.68     52.86 o 
  -8  -4   4      101.24      119.08     21.76 o 
  -7  -4   4     2461.70     2312.14     54.63 o 
  -6  -4   4     1317.83     1381.11     40.26 o 
 -12  -3   4      582.83      531.01     40.58 o 
 -11  -3   4      485.24      437.75     38.12 o 
 -10  -3   4      893.78      851.19     44.78 o 
  -9  -3   4     2363.14     2411.34     63.95 o 
  -8  -3   4     1955.90     1947.74     54.19 o 
  -7  -3   4     2354.59     2234.31     53.35 o 
  -6  -3   4      441.37      434.69     25.66 o 
  -4  -3   4      804.66      707.92     25.30 o 
 -12  -2   4     1301.05     1210.40     57.55 o 
 -11  -2   4      105.38      117.04     24.09 o 
 -10  -2   4     2258.45     2112.34     63.21 o 
  -9  -2   4      412.13      392.39     31.90 o 
  -8  -2   4     1250.05     1195.54     43.24 o 
  -7  -2   4     1909.14     1865.04     48.06 o 
  -6  -2   4      352.12      368.57     13.86 o 
  -5  -2   4     7206.90     6635.20     46.44 o 
  -4  -2   4     1234.44     1223.42     31.26 o 
  -3  -2   4    15653.87    15657.45     97.85 o 
  -2  -2   4     2664.64     2502.48     36.80 o 
  -1  -2   4     9038.11     9005.44     62.94 o 
   0  -2   4     3282.77     3403.38     35.00 o 
   1  -2   4     9170.53     9329.91     50.27 o 
   9  -2   4     1934.22     1907.47     46.44 o 
 -11  -1   4       96.53      106.32     24.96 o 
 -10  -1   4      975.23     1001.28     47.04 o 
  -9  -1   4     1249.65     1240.14     45.65 o 
  -8  -1   4     2132.49     2257.15     56.92 o 
  -7  -1   4     4847.96     4621.60    116.01 o 
  -6  -1   4     1493.96     1421.16    109.47 o 
  -5  -1   4     2622.72     2441.81     29.60 o 
  -4  -1   4      203.51      188.05     18.89 o 
  -3  -1   4     6655.79     6362.91     61.07 o 
  -2  -1   4     3642.44     3612.16     42.78 o 
  -1  -1   4      251.01      256.48     12.18 o 
   0  -1   4    22112.98    21657.31     85.57 o 
   1  -1   4     2810.40     2550.68     26.02 o 
   8  -1   4     1074.99     1039.28     32.21 o 
   9  -1   4     7016.42     6932.63     82.59 o 
  10  -1   4      287.49      290.62     22.37 o 
 -11   0   4      252.61      229.85     29.55 o 
 -10   0   4     2164.22     2235.13     65.32 o 
  -9   0   4      701.00      760.91     39.32 o 
  -8   0   4     3056.77     2927.20    142.64 o 
  -7   0   4     1933.40     1728.04     47.50 o 
  -6   0   4       10.93       32.80     10.11 o 
  -5   0   4     2283.03     2110.80     39.19 o 
  -4   0   4     3568.33     3373.21     41.50 o 
  -3   0   4     7644.60     7199.73    290.45 o 
  -2   0   4     9023.55     8064.64     63.22 o 
  -1   0   4    12059.35    11055.00     67.38 o 
   0   0   4    10293.89    10475.79     61.31 o 
   1   0   4     4733.11     4367.35     35.03 o 
   2   0   4      641.73      614.57     11.61 o 
   6   0   4     8286.10     7213.60     67.29 o 
   7   0   4      170.09      142.84     13.19 o 
   8   0   4     3363.92     3222.75     52.20 o 
   9   0   4      372.81      377.45     22.64 o 
  10   0   4       21.16       20.76     13.73 o 
 -11   1   4        2.17       -1.00     17.83 o 
 -10   1   4     1635.58     1347.15     51.67 o 
  -9   1   4      426.79      408.66     19.72 o 
  -8   1   4      489.86      520.01     20.21 o 
  -7   1   4     3606.26     3571.09    119.69 o 
  -6   1   4      150.33      176.62     12.37 o 
  -5   1   4     5416.59     5513.22     53.10 o 
  -4   1   4      331.62      371.11     12.82 o 
  -3   1   4     3664.61     3604.53     66.81 o 
  -2   1   4      703.81      663.73     13.82 o 
  -1   1   4     6672.25     6443.60    375.14 o 
   0   1   4     8623.81     8737.29     56.12 o 
   1   1   4      273.29      319.85     10.71 o 
   2   1   4    20863.21    18741.95     68.61 o 
   3   1   4    16157.51    15780.58     61.41 o 
   4   1   4     8796.96     7840.38     36.87 o 
   5   1   4      797.73      618.48     19.09 o 
   6   1   4     1351.23     1241.47     28.28 o 
   7   1   4       24.26       51.92      9.68 o 
   8   1   4      920.72      850.56     27.75 o 
   9   1   4     1871.26     2011.78     44.51 o 
  10   1   4      647.03      653.77     29.51 o 
  11   1   4     3675.76     3429.31     64.49 o 
 -10   2   4     1712.50     1342.12     44.02 o 
  -9   2   4      833.03      802.82     26.35 o 
  -8   2   4     1714.86     1807.79     34.99 o 
  -7   2   4     1403.13     1443.15     78.78 o 
  -6   2   4     2494.85     2625.98     91.21 o 
  -5   2   4     1181.46     1180.23     23.49 o 
  -4   2   4       65.64       74.72      8.50 o 
  -3   2   4     1112.56     1018.76     18.37 o 
  -2   2   4     2850.84     2537.39     26.11 o 
  -1   2   4     9399.21     8994.50     73.97 o 
   0   2   4     9730.25     9111.85     91.28 o 
   1   2   4     8302.99     7785.19    107.23 o 
   2   2   4     3993.37     3365.41     61.16 o 
   3   2   4     4273.03     4109.74    110.04 o 
   4   2   4     7079.47     6484.13    272.04 o 
   5   2   4      484.22      447.67     16.63 o 
   6   2   4    21986.58    22502.15    116.75 o 
   7   2   4      787.18      823.92     25.41 o 
   8   2   4     7121.65     7517.46     77.92 o 
   9   2   4     1287.18     1303.95     35.35 o 
  10   2   4     2195.57     2194.55     49.07 o 
  11   2   4     1915.75     1876.08     48.30 o 
 -10   3   4     1131.30     1025.89     44.25 o 
  -9   3   4       36.43       15.32     12.13 o 
  -8   3   4     1100.15     1054.08     61.07 o 
  -7   3   4      411.77      411.27     24.87 o 
  -6   3   4      823.91      769.75     54.04 o 
  -5   3   4     5608.72     5495.51     49.10 o 
  -4   3   4      226.69      219.30     16.15 o 
  -3   3   4     7608.52     7615.49    286.65 o 
  -2   3   4        4.16        7.16      1.65 o 
  -1   3   4     5565.53     5694.79    124.46 o 
   0   3   4       38.18       31.58      4.24 o 
   1   3   4     4413.68     4783.46     49.55 o 
   2   3   4     8361.76     7912.38    155.44 o 
   3   3   4      481.03      577.91     11.52 o 
   4   3   4    17946.40    16925.81     79.19 o 
   5   3   4     3603.44     3697.85     44.92 o 
   6   3   4    12523.00    12931.96     89.02 o 
   7   3   4      803.55      892.12     26.30 o 
   8   3   4     2657.39     2566.11     46.28 o 
   9   3   4      392.79      380.08     20.94 o 
  10   3   4      491.24      520.33     26.03 o 
  11   3   4     2886.26     2897.27     58.14 o 
 -10   4   4      924.49      871.91     44.58 o 
  -9   4   4      179.07      177.01     23.76 o 
  -8   4   4     2051.83     2032.51    164.50 o 
  -7   4   4      790.90      789.98     47.46 o 
  -6   4   4     2129.30     2188.37     93.44 o 
  -5   4   4     4234.79     4213.67     80.69 o 
  -4   4   4      745.04      796.62     23.98 o 
  -3   4   4     1119.45     1083.51     20.45 o 
  -2   4   4      542.09      501.03     23.87 o 
  -1   4   4     4061.03     3684.27     45.26 o 
   0   4   4     5378.88     5062.82     61.85 o 
   1   4   4    11670.03    11542.41    288.84 o 
   2   4   4    14959.49    14784.73    575.78 o 
   3   4   4      116.17       99.87      8.59 o 
   4   4   4    14087.49    13771.23    273.91 o 
   5   4   4      305.24      262.40     35.40 o 
   6   4   4     8962.89     9242.32     76.61 o 
   7   4   4     4714.18     5060.23     60.35 o 
   8   4   4     5490.75     5573.43     66.97 o 
   9   4   4     2841.52     2833.99     50.67 o 
  10   4   4     1861.14     1991.34     45.48 o 
  11   4   4     2919.36     2841.64     57.37 o 
  12   4   4      254.78      259.15     22.07 o 
  -9   5   4      230.77      200.67     26.78 o 
  -8   5   4     2174.97     1742.70    419.13 o 
  -7   5   4      546.22      551.75     59.98 o 
  -6   5   4      680.60      662.13     60.65 o 
  -5   5   4     1985.04     2085.38    111.15 o 
  -4   5   4      169.46      170.71     25.46 o 
  -3   5   4     6216.29     6207.65     48.71 o 
  -2   5   4      152.81      119.85      9.03 o 
  -1   5   4     5101.93     4899.75     34.21 o 
   0   5   4     2203.56     2087.15     27.34 o 
   1   5   4     3284.41     3243.14     55.93 o 
   2   5   4     6839.53     6881.55    446.48 o 
   3   5   4      140.75      155.20      7.73 o 
   4   5   4     7255.93     6974.11     43.56 o 
   5   5   4     1033.61     1054.89     19.00 o 
   6   5   4    13372.28    12170.00    375.40 o 
   7   5   4     1409.35     1358.50     51.60 o 
   8   5   4     9304.53     8982.19    167.27 o 
   9   5   4     1200.70     1110.36     33.48 o 
  10   5   4     1385.19     1310.65     37.75 o 
  11   5   4      839.31      853.61     34.21 o 
  12   5   4      195.88      187.06     19.79 o 
  -8   6   4     1298.49     1256.55     48.57 o 
  -7   6   4     1014.58      934.36     97.45 o 
  -6   6   4     1287.82     1300.73    108.48 o 
  -5   6   4     1455.69     1475.03     51.94 o 
  -4   6   4      727.54      727.19     22.18 o 
  -3   6   4     5096.94     5189.33     47.06 o 
  -2   6   4      380.24      368.38     13.88 o 
  -1   6   4     1946.53     1917.61     25.97 o 
   0   6   4     2611.66     2690.20     36.00 o 
   1   6   4     3490.55     3362.44     81.92 o 
   2   6   4     4690.04     4544.25     35.92 o 
   3   6   4      917.43      815.62     11.60 o 
   4   6   4     7976.67     7588.52     57.18 o 
   5   6   4       53.82       56.96      4.46 o 
   6   6   4     7283.62     7090.65     43.62 o 
   7   6   4      268.05      309.85     11.71 o 
   8   6   4     2717.06     2675.25    109.34 o 
   9   6   4     1750.28     1736.45     32.58 o 
  10   6   4     1622.96     1754.18     43.97 o 
  11   6   4     1197.48     1215.18     38.93 o 
  12   6   4      491.68      546.87     29.33 o 
  13   6   4     1839.01     1652.76     49.69 o 
  -7   7   4      784.98      875.49     41.00 o 
  -6   7   4     1045.63     1036.47    124.85 o 
  -5   7   4     1044.12     1079.21    103.13 o 
  -4   7   4      349.41      365.02     16.42 o 
  -3   7   4     3798.91     3986.32     64.19 o 
  -2   7   4      287.68      270.42     13.65 o 
  -1   7   4     2062.84     2197.27     34.31 o 
   0   7   4       39.69       43.12      5.67 o 
   1   7   4     2004.42     1999.55     25.93 o 
   2   7   4      839.67      853.30     17.47 o 
   3   7   4     2305.09     2281.15     20.84 o 
   4   7   4     2726.73     2545.57     29.32 o 
   5   7   4       93.79       88.59      7.01 o 
   6   7   4     4334.62     3950.22    138.29 o 
   7   7   4      339.12      336.52     25.43 o 
   8   7   4     7278.06     7091.59     79.61 o 
   9   7   4      952.32      989.76     32.95 o 
  10   7   4     3674.44     3715.01     64.55 o 
  11   7   4      911.53      933.65     35.52 o 
  12   7   4      681.92      639.21     31.60 o 
  13   7   4     1308.07     1213.07     43.74 o 
  -7   8   4      396.15      393.89     31.56 o 
  -6   8   4     1158.83     1271.80     46.21 o 
  -5   8   4      606.16      599.17     26.91 o 
  -4   8   4      551.15      583.06     41.71 o 
  -3   8   4     1061.18     1113.31     25.77 o 
  -2   8   4      338.74      313.82     14.98 o 
  -1   8   4     2794.54     3003.44     36.88 o 
   0   8   4      187.70      174.41      8.63 o 
   1   8   4     1482.37     1531.40     49.89 o 
   2   8   4      563.16      502.27     16.96 o 
   3   8   4     1326.83     1375.92     20.19 o 
   4   8   4     3947.37     3969.21     54.80 o 
   5   8   4       29.63       25.95      5.03 o 
   6   8   4     5634.44     5445.57     65.93 o 
   7   8   4       78.22      133.29     14.06 o 
   8   8   4     6399.27     6175.85     76.77 o 
   9   8   4      606.38      687.54     28.92 o 
  10   8   4     1953.93     2133.17     50.97 o 
  11   8   4     1399.70     1375.81     43.44 o 
  12   8   4      724.78      733.04     34.12 o 
  13   8   4     1559.37     1506.84     48.51 o 
  -6   9   4      459.45      435.51     31.15 o 
  -5   9   4     1108.83     1223.47     45.40 o 
  -4   9   4      513.00      517.18     45.61 o 
  -3   9   4     1637.93     1685.27     78.27 o 
  -2   9   4      515.78      525.51     23.66 o 
  -1   9   4     4224.26     4671.25    174.79 o 
   0   9   4       70.77       68.94      7.94 o 
   1   9   4     1605.92     1594.47    110.38 o 
   2   9   4      445.44      467.47     12.50 o 
   3   9   4     2153.75     2053.27     33.57 o 
   4   9   4     3069.90     3260.81     55.30 o 
   5   9   4      520.95      521.55     23.78 o 
   6   9   4     5842.16     5712.51     72.31 o 
   7   9   4      322.66      345.13     20.31 o 
   8   9   4     5334.12     5318.53     73.43 o 
   9   9   4      981.53      922.19     33.59 o 
  10   9   4     2621.52     2683.98     56.90 o 
  11   9   4     1839.61     1893.48     50.19 o 
  12   9   4     1284.02     1349.74     45.59 o 
  13   9   4     1426.46     1287.75     46.65 o 
  14   9   4      130.73       89.45     19.17 o 
  -5  10   4      706.61      698.61     38.16 o 
  -4  10   4      960.64     1026.92     42.16 o 
  -3  10   4      660.98      689.73     23.42 o 
  -2  10   4      137.26      136.05     12.99 o 
  -1  10   4     2519.56     2848.97     52.15 o 
   0  10   4      128.90      144.64     16.32 o 
   1  10   4     2926.87     3154.45    128.71 o 
   2  10   4      468.43      455.39     19.52 o 
   3  10   4     1653.50     1596.89     37.64 o 
   4  10   4     2112.22     2216.83     60.18 o 
   5  10   4      225.95      249.03     19.60 o 
   6  10   4     3754.85     3604.58     61.25 o 
   7  10   4      329.72      339.69     21.73 o 
   8  10   4     3494.12     3427.70     62.27 o 
   9  10   4      563.84      585.89     28.81 o 
  10  10   4     3175.76     3079.18     63.60 o 
  11  10   4      897.10      882.76     37.19 o 
  12  10   4      814.01      915.78     39.60 o 
  13  10   4     1362.47     1286.55     48.58 o 
  14  10   4      205.28      196.03     23.38 o 
  -4  11   4      153.15      163.74     23.44 o 
  -3  11   4     2054.37     2338.44     60.02 o 
  -2  11   4      209.37      206.42     15.79 o 
  -1  11   4     3029.42     3289.53    131.89 o 
   0  11   4      104.70      107.42     17.39 o 
   1  11   4     3662.50     3839.92    275.53 o 
   2  11   4      114.20      121.84     11.91 o 
   3  11   4      695.49      712.93     75.87 o 
   4  11   4     1310.75     1399.94     29.16 o 
   5  11   4      370.51      364.91     22.94 o 
   6  11   4     2622.22     2630.02     55.54 o 
   7  11   4       68.56       54.85     14.07 o 
   8  11   4     2447.88     2279.84     52.52 o 
   9  11   4      103.75       94.09     17.52 o 
  10  11   4     1353.57     1442.05     46.61 o 
  11  11   4     1086.21     1118.96     43.53 o 
  12  11   4      394.67      379.75     29.48 o 
  13  11   4     1503.83     1463.85     52.34 o 
  14  11   4      244.63      239.08     25.94 o 
  -3  12   4      829.76      781.02     39.78 o 
  -2  12   4      336.91      327.61     27.61 o 
  -1  12   4      573.13      584.16     22.18 o 
   0  12   4       14.98       19.31     14.99 o 
   1  12   4     1291.29     1368.47     43.69 o 
   2  12   4      316.21      306.54     16.92 o 
   3  12   4      868.14      843.25     24.52 o 
   4  12   4      754.51      715.34     31.00 o 
   5  12   4      680.55      687.35     31.75 o 
   6  12   4      928.86      965.23     37.13 o 
   7  12   4       47.96       49.12     14.98 o 
   8  12   4     1339.56     1269.05     42.77 o 
   9  12   4      350.96      357.85     25.86 o 
  10  12   4     1145.53     1175.91     43.35 o 
  11  12   4      821.03      785.19     38.71 o 
  12  12   4      688.27      757.28     39.45 o 
  13  12   4      754.70      685.11     40.47 o 
   0  13   4       67.33       52.81     16.26 o 
   1  13   4     1691.80     1678.76     51.16 o 
   2  13   4       33.00       41.50     11.41 o 
   3  13   4      975.52      967.36     38.19 o 
   4  13   4       87.81       81.69     16.68 o 
   5  13   4       75.51       74.92     16.78 o 
   6  13   4     1152.85     1183.85     42.17 o 
   7  13   4       18.99       23.14     15.56 o 
   8  13   4     1660.86     1853.59     54.04 o 
   9  13   4      149.68      122.06     21.16 o 
  10  13   4      931.64      906.60     41.18 o 
  11  13   4      405.29      401.91     31.95 o 
  12  13   4      485.01      495.41     35.67 o 
   1  14   4      621.36      399.97     27.16 o 
   3  14   4      835.35      727.76     35.10 o 
   4  14   4      542.48      546.82     32.12 o 
   5  14   4      819.82      784.84     37.26 o 
   6  14   4     1261.23     1263.95     45.45 o 
   7  14   4      478.00      556.83     32.38 o 
   8  14   4      696.60      774.25     39.24 o 
   9  14   4        5.09       -1.59     18.31 o 
  10  14   4      660.09      749.60     39.77 o 
  11  14   4      399.65      398.45     32.47 o 
   4  15   4      157.75      121.00     19.38 o 
   5  15   4      722.14      668.19     36.91 o 
   6  15   4      319.92      316.86     27.12 o 
   7  15   4       48.64       51.55     18.32 o 
   8  15   4      964.43      977.14     42.87 o 
 -10  -9   5      184.08      238.19     34.55 o 
  -9  -9   5      999.77     1170.85     61.00 o 
 -10  -8   5       42.52       42.83     27.76 o 
  -9  -8   5     1522.91     1711.33     65.75 o 
  -8  -8   5      246.56      319.61     34.54 o 
 -10  -7   5      118.08      101.31     29.22 o 
  -9  -7   5     1963.40     2348.17     72.22 o 
  -8  -7   5       28.31       54.70     24.77 o 
 -11  -6   5     1200.51     1149.71     58.97 o 
 -10  -6   5      146.20      169.44     30.91 o 
  -9  -6   5     1343.45     1404.92     55.89 o 
  -8  -6   5      111.65      144.05     25.16 o 
  -7  -6   5     2185.76     2407.43     63.43 o 
 -11  -5   5     1265.51     1254.31     60.25 o 
 -10  -5   5      165.48      179.31     28.30 o 
  -9  -5   5     2537.13     2578.70     70.90 o 
  -8  -5   5      366.00      417.17     33.02 o 
  -7  -5   5     3419.10     3567.08     72.54 o 
  -6  -5   5      143.69      149.07     21.72 o 
  -5  -5   5     1914.14     1975.01     49.18 o 
 -11  -4   5     1102.31     1030.26     54.72 o 
 -10  -4   5      212.29      251.03     31.90 o 
  -9  -4   5     1836.52     1844.66     60.36 o 
  -8  -4   5       53.33       68.20     21.62 o 
  -7  -4   5      793.89      830.10     37.83 o 
  -6  -4   5     1303.69     1343.51     42.48 o 
  -5  -4   5     2298.09     2344.65     50.64 o 
  -4  -4   5     4522.33     4410.20     64.04 o 
  -3  -4   5     2737.56     2688.07     47.82 o 
 -11  -3   5      599.68      543.31     40.52 o 
 -10  -3   5      311.15      312.40     33.59 o 
  -9  -3   5     1809.71     1809.24     59.82 o 
  -8  -3   5      322.19      376.06     29.91 o 
  -7  -3   5     2903.03     2932.43     63.47 o 
  -6  -3   5      771.77      842.89     33.88 o 
  -5  -3   5     6625.60     6503.31     80.53 o 
  -4  -3   5      818.29      828.11     28.92 o 
  -3  -3   5     3686.39     3638.79     53.11 o 
  -2  -3   5     4624.98     4909.01     57.06 o 
  -1  -3   5      484.45      548.48     19.74 o 
   0  -3   5     6870.40     7028.24     58.06 o 
   2  -3   5    10160.51     9348.46     51.18 o 
 -11  -2   5      736.34      659.44     44.95 o 
 -10  -2   5      462.88      483.09     36.23 o 
  -9  -2   5     2511.29     2419.77     67.27 o 
  -8  -2   5      350.34      353.44     29.24 o 
  -7  -2   5     3979.57     4055.23     74.12 o 
  -6  -2   5      139.75      146.68     19.51 o 
  -5  -2   5     5363.19     5287.58     70.41 o 
  -4  -2   5     1352.38     1144.28     32.13 o 
  -3  -2   5     7777.13     7811.07     74.73 o 
  -2  -2   5     2972.03     2809.10     42.67 o 
  -1  -2   5      281.03      250.40     13.96 o 
   0  -2   5     7739.26     7858.85     59.48 o 
   2  -2   5     8903.82     8633.60     47.32 o 
   9  -2   5     4103.60     4365.46     71.34 o 
  10  -2   5      201.02      192.52     21.56 o 
 -11  -1   5      516.99      454.14     37.57 o 
 -10  -1   5      526.63      502.24     37.37 o 
  -9  -1   5     1751.50     1838.91     59.43 o 
  -8  -1   5       40.78       38.42     17.71 o 
  -7  -1   5     6005.35     5906.83     87.12 o 
  -6  -1   5     1273.38     1176.11     44.27 o 
  -5  -1   5     5851.39     5933.04     51.84 o 
  -4  -1   5     2123.43     1976.92     40.84 o 
  -3  -1   5     8611.79     8678.51     77.87 o 
  -2  -1   5     8764.23     9413.75     75.79 o 
  -1  -1   5     1679.28     1880.19     32.31 o 
   0  -1   5    10867.86    10592.24     68.01 o 
   1  -1   5        3.67       25.68      6.53 o 
   3  -1   5     7148.49     6171.34     32.82 o 
   8  -1   5      408.76      427.84     23.86 o 
   9  -1   5     5161.64     5534.53     77.13 o 
  10  -1   5      541.67      581.68     29.23 o 
 -11   0   5      527.67      517.17     38.26 o 
 -10   0   5      623.16      572.26     38.02 o 
  -9   0   5     1450.10     1458.69     53.70 o 
  -8   0   5       24.13        9.83     17.95 o 
  -7   0   5     3751.71     3660.60    326.13 o 
  -6   0   5      630.06      586.79     33.69 o 
  -5   0   5     4761.18     4714.96    155.92 o 
  -4   0   5     1273.33     1239.59     21.93 o 
  -3   0   5     5518.56     5523.45     61.11 o 
  -2   0   5     1618.26     1537.16     30.90 o 
  -1   0   5      440.12      388.49     16.31 o 
   0   0   5     4962.63     5349.17     49.72 o 
   1   0   5     7854.02     8522.89     55.99 o 
   2   0   5    16421.93    16071.79     67.86 o 
   3   0   5     2126.69     2182.19     22.74 o 
   7   0   5     5850.90     5933.93     68.00 o 
   8   0   5      510.40      511.40     23.38 o 
   9   0   5     7679.18     7906.39     89.40 o 
  10   0   5       16.36       28.40     14.31 o 
  11   0   5     4389.12     4452.78     76.74 o 
 -10   1   5      328.94      264.75     29.64 o 
  -9   1   5     1457.96     1327.88     50.78 o 
  -8   1   5      199.13      164.60     14.70 o 
  -7   1   5     4508.26     4655.82    303.90 o 
  -6   1   5       42.53       32.94     10.28 o 
  -5   1   5     4484.78     4527.40    158.34 o 
  -4   1   5     1196.17     1185.51     86.04 o 
  -3   1   5     1979.39     2060.22     41.69 o 
  -2   1   5     3712.08     3074.35    335.43 o 
  -1   1   5     1284.97     1201.83     52.83 o 
   0   1   5     8466.51     8619.55     62.23 o 
   1   1   5     2244.61     2339.72     30.10 o 
   2   1   5     8110.27     7871.61     49.73 o 
   3   1   5     1404.85     1551.09     21.71 o 
   4   1   5     4485.90     4722.22     37.58 o 
   5   1   5    10139.78     9146.48     72.53 o 
   6   1   5     1329.78     1316.87     30.34 o 
   7   1   5     7294.63     7341.00     73.62 o 
   8   1   5      622.84      678.32     25.79 o 
   9   1   5     9733.91     9969.07     98.33 o 
  10   1   5      149.09      133.62     17.26 o 
  11   1   5     4906.09     5220.86     81.10 o 
 -10   2   5      407.97      350.20     31.07 o 
  -9   2   5      787.05      685.62     26.16 o 
  -8   2   5       71.76       93.82     13.10 o 
  -7   2   5     1514.46     1484.79     31.51 o 
  -6   2   5      494.94      518.04     18.92 o 
  -5   2   5     5047.95     4867.78    185.94 o 
  -4   2   5     2915.13     2930.59     34.75 o 
  -3   2   5     7480.27     7145.61     49.73 o 
  -2   2   5     1988.17     1961.05     96.02 o 
  -1   2   5     8487.98     7671.71     99.76 o 
   0   2   5     7007.79     7026.67    192.50 o 
   1   2   5     2787.25     2580.20     23.55 o 
   2   2   5    12471.77    13134.54     77.64 o 
   3   2   5      479.65      505.96     17.36 o 
   4   2   5     8643.20     8355.76    158.63 o 
   5   2   5      312.03      253.22     10.42 o 
   6   2   5     1486.93     1503.52     31.99 o 
   7   2   5     5017.04     4924.02     60.62 o 
   8   2   5      136.77      175.63     15.42 o 
   9   2   5     4891.32     5687.77     74.74 o 
  10   2   5      933.37      993.09     34.64 o 
  11   2   5     4512.81     4446.15     74.31 o 
  12   2   5      336.52      381.59     26.38 o 
 -10   3   5      482.96      399.41     96.86 o 
  -9   3   5      978.18      840.90     28.10 o 
  -8   3   5      130.54      105.95     19.33 o 
  -7   3   5     2237.17     2180.46     73.98 o 
  -6   3   5      320.46      289.55     15.92 o 
  -5   3   5     6182.61     6338.14     84.07 o 
  -4   3   5      117.42      121.45     10.75 o 
  -3   3   5     1194.08     1288.12     22.39 o 
  -2   3   5      732.23      700.07     21.90 o 
  -1   3   5     2603.28     2428.47     65.31 o 
   0   3   5     7963.50     7082.23     93.27 o 
   1   3   5      134.38      151.04     17.51 o 
   2   3   5    12477.87    12385.46    228.19 o 
   3   3   5      757.43      866.20     14.81 o 
   4   3   5     8948.27     8683.98     66.04 o 
   5   3   5      182.78      196.15     23.08 o 
   6   3   5      241.44      297.52     16.08 o 
   7   3   5     9416.27     9950.92     86.05 o 
   8   3   5      123.07      126.42     15.13 o 
   9   3   5     8380.87     8918.73     91.43 o 
  10   3   5       64.96       53.91     14.80 o 
  11   3   5     5522.66     5864.26     83.92 o 
  12   3   5       65.43       61.39     16.02 o 
  -9   4   5     1379.69     1134.08    188.50 o 
  -8   4   5      822.07      793.78     81.64 o 
  -7   4   5     1502.22     1451.17     81.13 o 
  -6   4   5      260.82      248.47     15.65 o 
  -5   4   5     1878.84     1885.64     49.57 o 
  -4   4   5      215.50      236.73     13.44 o 
  -3   4   5     4575.60     4842.48     98.06 o 
  -2   4   5     4354.07     4132.22     98.73 o 
  -1   4   5     6434.84     5672.70     34.82 o 
   0   4   5    10331.37     9584.58    200.88 o 
   1   4   5     2105.46     1947.82    112.69 o 
   2   4   5    11596.62    11389.59    354.33 o 
   3   4   5      459.66      440.85     11.48 o 
   4   4   5     5561.71     5468.94     70.03 o 
   5   4   5     1535.75     1452.05     20.88 o 
   6   4   5     1798.59     1440.59    158.79 o 
   7   4   5     6831.93     7113.31     73.35 o 
   8   4   5      234.53      277.77     18.33 o 
   9   4   5     7466.11     7979.98     86.49 o 
  10   4   5      106.87      107.32     15.56 o 
  11   4   5     3434.89     3429.07     64.16 o 
  12   4   5      699.07      664.82     32.21 o 
  -9   5   5      247.69      248.96     28.81 o 
  -8   5   5       34.54       31.71     13.49 o 
  -7   5   5     2253.81     2183.35    173.69 o 
  -6   5   5      224.86      259.32     16.13 o 
  -5   5   5     5043.97     5138.88     99.19 o 
  -4   5   5      174.50      185.17     12.75 o 
  -3   5   5    10056.79    10047.89    321.86 o 
  -2   5   5     1293.37     1270.06     53.33 o 
  -1   5   5      627.03      664.68     23.16 o 
   0   5   5     5011.89     4784.56     77.93 o 
   1   5   5     1861.41     1966.93     56.93 o 
   2   5   5     9191.27     9004.22    211.21 o 
   3   5   5      394.36      348.10     11.03 o 
   4   5   5     9046.73     8719.80    114.28 o 
   5   5   5      100.73      122.77      8.22 o 
   6   5   5     3515.91     2663.74    330.43 o 
   7   5   5     1176.50     1131.79     30.17 o 
   8   5   5      242.96      290.03     25.90 o 
   9   5   5     5600.78     5730.54     73.25 o 
  10   5   5       15.62       41.08     11.98 o 
  11   5   5     4753.69     4742.01     74.79 o 
  12   5   5      256.10      251.48     22.86 o 
  13   5   5     2351.05     2239.28     57.50 o 
  -8   6   5      712.56      758.47     41.51 o 
  -7   6   5     1993.61     1934.99    185.82 o 
  -6   6   5      596.85      596.90     73.80 o 
  -5   6   5     1444.58     1416.33     32.09 o 
  -4   6   5      161.18      168.29     13.48 o 
  -3   6   5      535.73      607.80     18.95 o 
  -2   6   5     4419.00     4264.29     52.48 o 
  -1   6   5      317.52      345.67     13.32 o 
   0   6   5    13497.25    12890.62    119.61 o 
   1   6   5     3164.87     3041.37     30.77 o 
   2   6   5    15599.26    15496.20    644.58 o 
   3   6   5      398.72      361.00     11.73 o 
   4   6   5     7725.26     7485.31     48.76 o 
   5   6   5      895.74      900.73     29.38 o 
   6   6   5     1453.35     1464.59     33.61 o 
   7   6   5     4790.84     4765.74     61.19 o 
   8   6   5     1646.36     1605.26     38.39 o 
   9   6   5     5572.66     5864.44     75.68 o 
  10   6   5     1635.49     1633.83     43.33 o 
  11   6   5     4104.76     4397.15     73.20 o 
  12   6   5       55.43       63.67     15.23 o 
  13   6   5      982.82      836.72     37.71 o 
  -7   7   5     1001.70     1142.52     47.34 o 
  -6   7   5       38.49       34.08     19.41 o 
  -5   7   5     2062.88     2135.55    124.93 o 
  -4   7   5      402.53      420.60     20.63 o 
  -3   7   5     3285.76     3453.71     42.40 o 
  -2   7   5      685.03      687.46     19.85 o 
  -1   7   5     6828.90     6806.16     53.51 o 
   0   7   5     1315.24     1353.06     22.59 o 
   1   7   5     1123.22     1055.85     30.94 o 
   2   7   5     3790.03     3918.74     36.89 o 
   3   7   5      401.36      423.02     17.81 o 
   4   7   5     3690.75     3592.48    109.28 o 
   5   7   5      606.38      630.42     16.17 o 
   6   7   5     4045.37     3856.70     55.39 o 
   7   7   5      165.02      156.34     14.05 o 
   8   7   5     2568.66     2552.44     49.06 o 
   9   7   5     2586.27     2665.09     52.84 o 
  10   7   5       85.89       98.04     15.44 o 
  11   7   5     4201.32     4267.77     72.65 o 
  12   7   5      323.19      348.26     24.95 o 
  13   7   5     1805.85     1662.71     51.67 o 
  14   7   5      721.95      647.46     35.51 o 
  -6   8   5      172.12      172.30     24.51 o 
  -5   8   5     1254.18     1325.64    102.86 o 
  -4   8   5      226.00      218.74     21.39 o 
  -3   8   5     1086.15     1086.22     85.65 o 
  -2   8   5      461.42      509.75     18.69 o 
  -1   8   5      798.83      840.57     21.76 o 
   0   8   5     5316.19     4705.13    732.74 o 
   1   8   5      431.73      506.33     38.70 o 
   2   8   5    10658.38    10429.51    385.39 o 
   3   8   5     2846.61     2932.41     34.25 o 
   4   8   5     2403.61     2417.91     30.87 o 
   5   8   5      577.78      622.47     17.92 o 
   6   8   5     1441.76     1382.42     35.46 o 
   7   8   5     1645.33     1619.26     39.26 o 
   8   8   5      342.06      352.34     21.79 o 
   9   8   5     4972.32     5188.68     74.61 o 
  10   8   5      216.17      182.33     19.86 o 
  11   8   5     2196.03     2272.41     55.62 o 
  12   8   5        5.27       17.40     14.93 o 
  13   8   5     1174.65     1168.71     44.86 o 
  14   8   5      916.14      860.88     40.02 o 
  -5   9   5      355.38      386.66     29.99 o 
  -4   9   5       27.94       24.40     12.33 o 
  -3   9   5      877.47      948.26     52.55 o 
  -2   9   5      963.74     1052.66     40.66 o 
  -1   9   5     2303.89     2614.67     92.79 o 
   0   9   5     2708.01     2733.67     52.91 o 
   1   9   5     2412.53     2479.92    138.36 o 
   2   9   5     1537.01     1639.47     27.80 o 
   3   9   5       67.33       69.16     13.91 o 
   4   9   5     3988.03     4168.08     43.09 o 
   5   9   5      557.56      518.28     20.95 o 
   6   9   5     7037.84     6512.97     77.62 o 
   7   9   5     2994.34     2984.59     54.37 o 
   8   9   5     3322.75     3127.65     57.55 o 
   9   9   5      817.14      837.39     33.21 o 
  10   9   5      562.23      569.42     29.09 o 
  11   9   5     1175.81     1242.86     42.82 o 
  12   9   5      141.95      144.34     19.92 o 
  13   9   5     1610.85     1563.04     51.66 o 
  14   9   5      499.81      417.89     29.57 o 
  -4  10   5      111.76       73.50     20.98 o 
  -3  10   5     1640.78     1685.05     63.45 o 
  -2  10   5       20.30       18.94     11.21 o 
  -1  10   5     1079.44     1113.60     27.10 o 
   0  10   5      931.04     1060.66     36.39 o 
   1  10   5      252.59      246.61     34.68 o 
   2  10   5     3959.31     4203.80    218.58 o 
   3  10   5      125.01      117.39     21.54 o 
   4  10   5     7627.66     7860.42    252.95 o 
   5  10   5      182.05      189.17     12.78 o 
   6  10   5     1520.35     1542.56     41.82 o 
   7  10   5      453.06      474.65     25.43 o 
   8  10   5      945.10      972.69     35.10 o 
   9  10   5     1216.06     1201.13     39.38 o 
  10  10   5      338.12      361.54     24.74 o 
  11  10   5     1708.73     1616.60     49.14 o 
  12  10   5       26.94       54.95     15.18 o 
  13  10   5     1607.81     1426.56     51.14 o 
  14  10   5      375.56      350.96     30.00 o 
  15  10   5      599.99      517.10     35.03 o 
  -3  11   5      798.33      899.05     40.12 o 
  -2  11   5      590.13      656.77     36.28 o 
  -1  11   5     1307.50     1318.50     42.95 o 
   0  11   5     1797.38     1963.07     51.05 o 
   1  11   5     2415.93     2594.61     56.57 o 
   2  11   5     2310.39     2428.69    199.15 o 
   3  11   5      773.90      771.27     22.38 o 
   4  11   5     1962.89     2134.38    157.84 o 
   5  11   5      254.33      262.17     15.26 o 
   6  11   5     2520.01     2513.23     53.94 o 
   7  11   5      483.95      446.97     26.40 o 
   8  11   5     3305.81     3513.24     66.85 o 
   9  11   5      980.27     1038.81     39.12 o 
  10  11   5     1426.34     1484.59     46.75 o 
  11  11   5      731.81      750.02     36.75 o 
  12  11   5       83.84       91.97     18.85 o 
  13  11   5      685.00      596.95     37.25 o 
  14  11   5      245.33      211.56     26.50 o 
  -1  12   5      860.22      786.03     36.73 o 
   0  12   5      230.86      234.23     23.09 o 
   1  12   5      497.37      527.61     30.38 o 
   2  12   5     1361.41     1174.24    239.98 o 
   3  12   5       16.02       16.45     10.29 o 
   4  12   5     2572.81     2689.33    114.00 o 
   5  12   5       79.51       76.37     16.71 o 
   6  12   5     3115.74     3206.10     64.63 o 
   7  12   5       87.27       61.71     16.72 o 
   8  12   5     2301.57     2440.67     57.84 o 
   9  12   5      550.38      566.40     31.08 o 
  10  12   5     1066.64     1183.26     44.26 o 
  11  12   5      682.00      578.66     34.70 o 
  12  12   5       32.77       19.30     18.23 o 
  13  12   5      689.42      667.58     39.71 o 
   0  13   5      453.20      464.69     29.79 o 
   1  13   5      836.01      890.85     38.98 o 
   2  13   5      878.22      924.32     39.31 o 
   3  13   5      231.70      235.82     16.93 o 
   4  13   5      982.91      997.67     37.80 o 
   5  13   5        7.99       10.88     13.83 o 
   6  13   5     1571.47     1574.73     49.40 o 
   7  13   5      313.46      319.36     26.09 o 
   8  13   5     1583.66     1633.90     50.91 o 
   9  13   5     1185.08     1207.97     45.11 o 
  10  13   5      724.18      714.24     36.60 o 
  11  13   5     1265.18     1212.30     47.98 o 
  12  13   5      132.40      156.58     23.98 o 
   1  14   5      309.24      281.71     26.35 o 
   2  14   5      515.43      491.54     31.20 o 
   4  14   5      978.03      908.61     38.05 o 
   5  14   5       21.17       12.22     15.95 o 
   6  14   5     2001.90     1882.42     54.41 o 
   7  14   5      419.82      384.19     28.05 o 
   8  14   5     1969.82     2159.53     60.91 o 
   9  14   5      350.68      339.27     29.13 o 
  10  14   5      893.83      972.77     43.44 o 
  11  14   5      523.75      498.46     33.97 o 
   4  15   5      944.57      546.35     32.49 o 
   5  15   5       37.83       37.95     15.63 o 
   6  15   5     1835.12     1765.13     55.80 o 
   7  15   5      205.08      206.49     24.28 o 
   8  15   5     1010.95      987.21     43.55 o 
  -8 -10   6      844.40     1063.95     61.10 o 
  -9  -9   6      483.96      636.51     49.17 o 
  -8  -9   6      575.58      697.72     48.81 o 
  -7  -9   6      273.42      293.22     35.81 o 
  -9  -8   6      641.32      708.63     50.21 o 
  -8  -8   6     1112.66     1443.09     60.85 o 
  -7  -8   6      593.78      717.98     45.14 o 
 -10  -7   6      198.16      217.50     34.29 o 
  -9  -7   6      640.42      741.54     48.86 o 
  -8  -7   6     1227.73     1435.81     58.72 o 
  -7  -7   6      501.77      599.65     40.21 o 
  -6  -7   6     3850.03     4425.40     86.81 o 
 -10  -6   6      201.99      162.70     32.47 o 
  -9  -6   6     1197.54     1307.32     56.53 o 
  -8  -6   6     1246.61     1373.44     55.40 o 
  -7  -6   6      557.09      656.43     39.66 o 
  -6  -6   6     2671.90     2971.93     68.64 o 
  -5  -6   6      311.02      355.34     29.16 o 
  -4  -6   6     3713.08     3923.35     70.63 o 
 -10  -5   6       78.76       83.40     30.76 o 
  -9  -5   6     1260.91     1310.09     54.14 o 
  -8  -5   6      562.16      638.58     39.34 o 
  -7  -5   6      194.69      182.42     26.45 o 
  -6  -5   6     2230.14     2554.64     62.42 o 
  -5  -5   6      526.43      515.57     30.65 o 
  -4  -5   6     8141.38     8850.05     99.53 o 
  -3  -5   6      162.67      170.60     18.57 o 
  -2  -5   6     5542.45     5971.17     73.50 o 
 -10  -4   6      109.45      121.15     30.10 o 
  -9  -4   6      831.30      842.24     47.08 o 
  -8  -4   6     1107.31     1046.86     47.15 o 
  -7  -4   6      878.04      986.36     42.76 o 
  -6  -4   6     3747.25     4035.22     74.97 o 
  -5  -4   6      636.60      674.11     32.30 o 
  -4  -4   6     5083.73     5628.54     77.57 o 
  -3  -4   6      148.46      163.42     18.53 o 
  -2  -4   6     1392.98     1510.58     37.12 o 
  -1  -4   6     1653.75     1737.52     36.55 o 
   1  -4   6     3248.70     3391.05     42.87 o 
 -10  -3   6      114.71      109.66     28.19 o 
  -9  -3   6     1947.33     1878.72     62.94 o 
  -8  -3   6      305.30      278.45     30.55 o 
  -7  -3   6      878.82      860.13     40.39 o 
  -6  -3   6     1884.56     1856.23     51.17 o 
  -5  -3   6       52.47       54.65     17.61 o 
  -4  -3   6     4051.18     4200.47     65.06 o 
  -3  -3   6      497.71      496.30     23.99 o 
  -2  -3   6    10862.96    11264.77     92.62 o 
  -1  -3   6     1562.28     1589.90     33.83 o 
   0  -3   6    11940.05    12219.80     84.04 o 
   1  -3   6     2234.28     2359.66     34.24 o 
   2  -3   6     3426.10     3353.26     35.88 o 
  10  -3   6     1375.56     1393.66     47.92 o 
 -10  -2   6       12.74       10.01     23.81 o 
  -9  -2   6      960.28      990.96     47.28 o 
  -8  -2   6      681.60      662.87     38.77 o 
  -7  -2   6      887.01      892.87     39.67 o 
  -6  -2   6     4004.15     3939.16     71.21 o 
  -5  -2   6     1632.88     1633.54     44.52 o 
  -4  -2   6     7045.13     7644.04     85.27 o 
  -3  -2   6     2618.85     2685.11     47.74 o 
  -2  -2   6     6087.75     6316.89     67.82 o 
  -1  -2   6      102.56      143.53     13.51 o 
   0  -2   6     1162.62     1319.21     28.39 o 
   1  -2   6     5217.39     5069.08     48.37 o 
   3  -2   6     4092.52     3390.28     28.56 o 
  10  -2   6     2440.67     2503.84     60.53 o 
  11  -2   6      461.23      474.38     31.96 o 
 -10  -1   6        2.51       20.71     20.98 o 
  -9  -1   6     1426.96     1470.70     56.28 o 
  -8  -1   6      922.09     1000.13     45.02 o 
  -7  -1   6     3590.38     3818.01     75.50 o 
  -6  -1   6      832.49      744.51     33.49 o 
  -5  -1   6     1379.31     1288.18     38.66 o 
  -4  -1   6     2288.81     2055.26     45.19 o 
  -3  -1   6      446.62      439.65     21.90 o 
  -2  -1   6     4538.06     4520.68     57.19 o 
  -1  -1   6     3968.16     3911.70     49.39 o 
   0  -1   6     8350.10     8305.97     67.07 o 
   1  -1   6     4650.29     4783.90     47.67 o 
   2  -1   6     7350.76     7204.12     51.71 o 
   3  -1   6      939.58      847.83     15.84 o 
   9  -1   6     2790.08     2682.98     56.77 o 
  10  -1   6      501.05      521.44     29.00 o 
  11  -1   6      619.42      713.85     36.38 o 
 -10   0   6       56.97       -6.37     23.66 o 
  -9   0   6     1525.58     1421.58     55.03 o 
  -8   0   6      173.27      124.47     23.88 o 
  -7   0   6      930.27      971.88     41.43 o 
  -6   0   6     1859.60     1784.97    208.71 o 
  -5   0   6      387.49      419.81     25.55 o 
  -4   0   6     6833.61     6895.04     80.82 o 
  -3   0   6      814.72      842.35     28.11 o 
  -2   0   6     9357.30     9907.59     85.20 o 
  -1   0   6       24.10       49.04      9.68 o 
   0   0   6     4970.33     5126.86     53.04 o 
   1   0   6      852.14      997.44     22.50 o 
   2   0   6     2767.91     2589.45     31.35 o 
   3   0   6     7624.59     7081.46     47.29 o 
   8   0   6      251.74      265.94     19.03 o 
   9   0   6      870.99      806.81     31.12 o 
  10   0   6     1848.68     2077.80     52.09 o 
  11   0   6      564.14      559.09     31.94 o 
 -10   1   6       51.07       52.00     21.61 o 
  -9   1   6      912.02      822.44     43.22 o 
  -8   1   6      680.65      638.88     37.49 o 
  -7   1   6     1924.47     1989.38    165.27 o 
  -6   1   6     2493.85     2294.21    168.00 o 
  -5   1   6     4972.02     4886.51     96.69 o 
  -4   1   6     1342.53     1391.28     38.18 o 
  -3   1   6      564.65      532.97     22.82 o 
  -2   1   6     1574.01     1346.60    145.61 o 
  -1   1   6     2485.17     2496.75     40.12 o 
   0   1   6     2219.68     2234.41     35.42 o 
   1   1   6    11872.07    11494.98     72.99 o 
   2   1   6    15454.95    14540.84     76.77 o 
   3   1   6     8976.28     8624.00     55.57 o 
   4   1   6     6062.47     5660.96     44.36 o 
   5   1   6     1205.87     1043.21     43.47 o 
   6   1   6      115.77       97.69     11.72 o 
   7   1   6     3867.38     3732.60     54.54 o 
   8   1   6      862.77      952.73     30.84 o 
   9   1   6     3202.04     3441.41     60.87 o 
  10   1   6     3085.93     3051.19     61.03 o 
  11   1   6     1690.17     1919.63     52.04 o 
  12   1   6     1349.09     1337.72     46.57 o 
  -9   2   6     1713.46     1462.42     53.53 o 
  -8   2   6       79.44       64.17     13.78 o 
  -7   2   6     1842.70     1847.26     36.19 o 
  -6   2   6      596.34      562.67     20.59 o 
  -5   2   6     1191.17     1118.88     25.54 o 
  -4   2   6     2845.32     2780.77     46.86 o 
  -3   2   6      294.39      307.39     18.97 o 
  -2   2   6     7229.35     6621.51     67.61 o 
  -1   2   6      599.90      553.60     12.07 o 
   0   2   6    13489.92    13073.00     83.52 o 
   1   2   6      500.40      489.44     12.09 o 
   2   2   6    10182.14     9956.84    187.18 o 
   3   2   6     5397.03     5031.86     43.05 o 
   4   2   6     1725.92     1567.35     31.11 o 
   5   2   6    12262.41    11505.43    228.98 o 
   6   2   6     1680.31     1644.66     34.60 o 
   7   2   6     9891.61     9556.54     86.56 o 
   8   2   6      350.89      363.24     20.33 o 
   9   2   6     4084.44     4228.69     65.91 o 
  10   2   6      700.60      699.36     31.82 o 
  11   2   6      577.04      666.74     32.34 o 
  12   2   6     1199.19     1218.47     43.74 o 
  -9   3   6     1168.78      985.89     31.60 o 
  -8   3   6      154.87      168.13     16.27 o 
  -7   3   6     1677.75     1703.49     35.58 o 
  -6   3   6     1865.08     1805.70     67.70 o 
  -5   3   6     2356.29     2459.43     37.45 o 
  -4   3   6     3359.40     3268.82     40.08 o 
  -3   3   6     3204.76     3110.23     36.58 o 
  -2   3   6     1202.14     1150.05     29.85 o 
  -1   3   6      180.60      186.14      9.09 o 
   0   3   6     3147.95     2972.61     60.56 o 
   1   3   6     4538.32     4413.98     34.10 o 
   2   3   6     3969.93     3922.87     43.85 o 
   3   3   6     9907.27     9524.63     49.97 o 
   4   3   6     8113.03     8476.89    129.92 o 
   5   3   6     3787.88     3480.77     53.57 o 
   6   3   6     1308.89     1295.54     49.67 o 
   7   3   6     2252.33     2109.82     41.76 o 
   8   3   6       52.53       56.22     12.14 o 
   9   3   6     3062.25     3102.46     56.44 o 
  10   3   6     1041.16     1141.30     36.98 o 
  11   3   6      442.94      490.07     28.95 o 
  12   3   6     1268.60     1293.33     44.23 o 
  13   3   6      598.05      630.83     34.54 o 
  -9   4   6     1442.60     1075.21    296.73 o 
  -8   4   6      369.78      357.08     23.76 o 
  -7   4   6     2220.02     2156.07     50.53 o 
  -6   4   6      309.64      308.54     17.44 o 
  -5   4   6     1407.57     1386.05     48.21 o 
  -4   4   6      496.89      493.57     17.93 o 
  -3   4   6      846.94      861.52     21.45 o 
  -2   4   6     3506.74     3426.78     40.42 o 
  -1   4   6      974.10      910.46     25.79 o 
   0   4   6     9135.33     8300.04     46.82 o 
   1   4   6     1117.87     1028.10     44.58 o 
   2   4   6     4212.30     3934.82     91.84 o 
   3   4   6     1206.81     1122.86     18.61 o 
   4   4   6     1585.96     1426.14     20.95 o 
   5   4   6     5188.61     5257.38     40.20 o 
   6   4   6      156.11      158.15      9.19 o 
   7   4   6    10513.73    10420.87     90.21 o 
   8   4   6      572.11      577.89     24.44 o 
   9   4   6     6446.83     6893.93     83.13 o 
  10   4   6      460.93      421.80     24.97 o 
  11   4   6     1792.34     1970.43     51.46 o 
  12   4   6      627.68      646.47     32.48 o 
  13   4   6      429.30      423.10     28.52 o 
  -8   5   6       18.39       13.37     13.09 o 
  -7   5   6     1327.36     1338.61     77.99 o 
  -6   5   6      175.10      165.22     24.28 o 
  -5   5   6     1314.99     1287.98     78.28 o 
  -4   5   6     2039.34     2035.80     46.95 o 
  -3   5   6     1160.96     1139.84     58.06 o 
  -2   5   6     4181.74     4101.02    134.78 o 
  -1   5   6      130.89      155.49     14.85 o 
   0   5   6     1690.12     1485.77     69.86 o 
   1   5   6     1953.03     1688.51     22.86 o 
   2   5   6     2576.29     2508.08     84.20 o 
   3   5   6     2559.61     2374.97     65.79 o 
   4   5   6     3345.88     3225.97     32.07 o 
   5   5   6    10887.61    10646.66     78.89 o 
   6   5   6      991.07     1029.68     20.07 o 
   7   5   6     9256.45     8678.57     83.21 o 
   8   5   6      380.22      392.14     21.32 o 
   9   5   6     3584.73     3712.26     61.72 o 
  10   5   6      172.82      199.85     19.32 o 
  11   5   6     2517.32     2454.91     55.74 o 
  12   5   6     1275.56     1328.01     44.25 o 
  13   5   6      521.80      591.34     33.36 o 
  14   5   6     1399.61     1310.02     48.84 o 
  -7   6   6     2014.04     1862.67    169.02 o 
  -6   6   6      323.40      317.04     32.31 o 
  -5   6   6     2200.33     2180.59     41.91 o 
  -4   6   6     1029.76     1058.79     31.40 o 
  -3   6   6      415.38      441.55     17.78 o 
  -2   6   6     2820.10     2879.65     58.09 o 
  -1   6   6       69.28       55.76     13.04 o 
   0   6   6     3898.52     3624.40    165.84 o 
   1   6   6      282.27      281.00     10.95 o 
   2   6   6     5813.60     5636.89     46.28 o 
   3   6   6     1310.39     1242.95     21.28 o 
   4   6   6     2966.15     2871.90     31.63 o 
   5   6   6     5571.46     5903.47     45.72 o 
   6   6   6      469.97      478.33     19.48 o 
   7   6   6     4031.14     3691.28     55.34 o 
   8   6   6      109.85      142.56     15.42 o 
   9   6   6     6440.39     6519.52     80.79 o 
  10   6   6      834.41      877.18     33.16 o 
  11   6   6     5042.92     5212.98     80.02 o 
  12   6   6     1471.35     1361.64     45.52 o 
  13   6   6      645.34      645.77     34.11 o 
  14   6   6     1218.95     1113.54     44.96 o 
  -7   7   6     1539.41      906.83     39.75 o 
  -6   7   6      280.59      245.61     23.60 o 
  -5   7   6     1446.66     1399.07    121.60 o 
  -4   7   6      786.31      802.89     41.50 o 
  -3   7   6      712.76      701.79     21.80 o 
  -2   7   6     1754.01     1839.05     31.50 o 
  -1   7   6      441.01      427.49     23.45 o 
   0   7   6     2752.32     2907.20     49.98 o 
   1   7   6      304.45      274.71     12.45 o 
   2   7   6     5250.07     4915.43    117.40 o 
   3   7   6     1663.17     1616.75     24.90 o 
   4   7   6     1775.55     1765.65     26.19 o 
   5   7   6     2536.74     2543.34     55.04 o 
   6   7   6     1602.99     1592.49     46.93 o 
   7   7   6     9165.88     9208.65     90.53 o 
   8   7   6      640.14      630.32     26.56 o 
   9   7   6     6917.98     6773.27     84.45 o 
  10   7   6       17.28        8.72     13.10 o 
  11   7   6     2405.65     2442.67     56.93 o 
  12   7   6      888.52      882.09     36.86 o 
  13   7   6      462.06      468.04     31.14 o 
  14   7   6     1083.58      975.08     42.68 o 
  -6   8   6       29.85        7.23     24.97 o 
  -5   8   6     1330.16     1321.01    117.81 o 
  -4   8   6      514.07      522.92     21.98 o 
  -3   8   6      395.50      397.58     23.04 o 
  -2   8   6     1759.12     1833.69     60.29 o 
  -1   8   6      370.89      371.71     22.91 o 
   0   8   6     5219.61     5723.12     74.28 o 
   1   8   6       81.10       97.71     23.52 o 
   2   8   6     2667.12     2670.69    112.44 o 
   3   8   6      893.28      922.80     20.37 o 
   4   8   6     1145.94     1088.62     51.38 o 
   5   8   6     2360.45     2417.28     32.41 o 
   6   8   6     1081.59     1077.88     23.09 o 
   7   8   6     6656.82     6739.72     80.50 o 
   8   8   6      117.37      165.84     17.48 o 
   9   8   6     3402.51     3440.90     61.92 o 
  10   8   6      429.19      405.63     25.26 o 
  11   8   6     2546.60     2780.71     61.36 o 
  12   8   6      688.43      646.60     33.14 o 
  13   8   6      947.23      914.71     41.00 o 
  14   8   6     1055.25      904.81     42.35 o 
  15   8   6      187.80      179.18     23.26 o 
  -5   9   6     1350.52     1168.58    285.27 o 
  -4   9   6      616.92      589.63     24.03 o 
  -3   9   6     1521.17     1536.48     33.97 o 
  -2   9   6      878.79      961.59     26.51 o 
  -1   9   6      827.55      884.54     34.61 o 
   0   9   6     1536.61     1853.72     45.90 o 
   1   9   6       97.53      102.26     16.72 o 
   2   9   6     1220.40     1262.76     89.46 o 
   3   9   6      608.20      703.48     61.21 o 
   4   9   6     1259.09     1235.84     70.86 o 
   5   9   6     1770.54     1814.88     29.68 o 
   6   9   6      438.82      453.30     16.84 o 
   7   9   6     4824.54     4824.15     71.32 o 
   8   9   6      354.89      346.47     22.51 o 
   9   9   6     4082.79     3994.38     68.45 o 
  10   9   6      406.27      385.09     25.38 o 
  11   9   6     2561.97     2472.28     59.39 o 
  12   9   6      305.42      287.98     25.23 o 
  13   9   6     1696.93     1652.64     53.56 o 
  14   9   6     1128.16     1044.16     45.50 o 
  15   9   6      168.66      130.56     23.48 o 
  -4  10   6      111.10       93.37     40.75 o 
  -3  10   6      355.63      346.00     34.54 o 
  -2  10   6     1798.87     1871.40     52.07 o 
  -1  10   6       62.80       42.71     15.10 o 
   0  10   6     3375.73     3840.07     68.05 o 
   1  10   6       99.03      139.60     18.12 o 
   2  10   6     3245.50     3307.60    277.89 o 
   3  10   6       55.61       52.83      9.86 o 
   4  10   6     1127.02     1051.58     24.29 o 
   5  10   6     1299.17     1403.55     58.35 o 
   6  10   6      402.13      388.28     16.52 o 
   7  10   6     2708.93     2778.95     56.38 o 
   8  10   6      134.88      113.02     16.11 o 
   9  10   6     3840.60     3752.45     68.31 o 
  10  10   6      127.98      149.26     19.23 o 
  11  10   6     1669.58     1738.24     51.57 o 
  12  10   6      253.59      228.82     23.57 o 
  13  10   6     1328.69     1274.16     48.73 o 
  14  10   6     1049.18      927.11     43.38 o 
  15  10   6      279.45      221.10     25.77 o 
  -3  11   6     1160.15      822.28     38.10 o 
  -2  11   6     1325.00     1215.11     44.30 o 
  -1  11   6      501.94      517.83     30.68 o 
   0  11   6      903.47      875.35     36.29 o 
   1  11   6      221.43      221.85     21.50 o 
   2  11   6     1185.39     1278.85     41.08 o 
   3  11   6       45.68       54.17     12.32 o 
   4  11   6     1328.47     1312.77     85.51 o 
   5  11   6     1646.67     1711.13     67.63 o 
   6  11   6     1075.26     1105.79     38.35 o 
   7  11   6     1828.42     1883.53     49.93 o 
   8  11   6      378.97      363.12     25.35 o 
   9  11   6     2384.76     2320.25     56.86 o 
  10  11   6       67.12       80.98     16.62 o 
  11  11   6     1728.52     1831.30     54.70 o 
  12  11   6      553.33      508.23     32.79 o 
  13  11   6     1842.56     1746.65     57.59 o 
  14  11   6      369.11      347.15     31.45 o 
  -2  12   6      283.57      169.67     20.61 o 
  -1  12   6      109.52       94.30     18.89 o 
   0  12   6      964.19     1033.74     41.73 o 
   1  12   6      208.84      220.33     22.80 o 
   2  12   6     2000.67     2144.04     55.23 o 
   3  12   6       70.70       82.84     11.61 o 
   4  12   6     1953.13     1967.85    139.20 o 
   5  12   6      157.19      161.64     14.43 o 
   6  12   6      271.00      309.12     23.65 o 
   7  12   6      622.43      610.45     31.23 o 
   8  12   6       72.23       89.51     17.44 o 
   9  12   6     1986.56     1918.48     54.28 o 
  10  12   6       94.06       95.27     17.89 o 
  11  12   6     2130.31     2057.02     59.69 o 
  12  12   6      277.11      297.73     26.85 o 
  13  12   6     1034.67     1081.03     48.58 o 
  -1  13   6      791.21      497.83     29.88 o 
   0  13   6     1326.29     1246.57     46.17 o 
   1  13   6      327.82      314.79     25.89 o 
   2  13   6     1327.00     1342.53     46.55 o 
   3  13   6       31.16       14.74     16.36 o 
   4  13   6      817.39      784.91     67.60 o 
   5  13   6      437.46      396.11     26.50 o 
   6  13   6      623.47      646.40     33.65 o 
   7  13   6     1228.18     1086.48     41.93 o 
   8  13   6      615.14      614.16     33.06 o 
   9  13   6     1155.99     1071.71     43.01 o 
  10  13   6        1.42      -10.15     18.08 o 
  11  13   6     1101.72     1130.68     46.06 o 
  12  13   6      531.01      524.18     35.66 o 
   1  14   6        3.41      -12.95     17.26 o 
   2  14   6      628.47      649.29     35.71 o 
   3  14   6       56.66       53.59     17.17 o 
   4  14   6     1229.99     1012.97    295.10 o 
   5  14   6      207.92      198.94     21.82 o 
   6  14   6     1198.99     1166.99     44.70 o 
   7  14   6      471.03      465.04     31.26 o 
   8  14   6       79.73      107.54     21.07 o 
   9  14   6      948.31      915.88     42.41 o 
  10  14   6       67.37       40.09     17.81 o 
   5  15   6       26.97       18.55     14.06 o 
   6  15   6      415.55      350.21     29.03 o 
   7  15   6      832.22      763.76     38.48 o 
   8  15   6       64.11       55.24     19.24 o 
  -7 -11   7      238.39      302.90     41.37 o 
  -6 -11   7      925.46     1109.67     59.97 o 
  -7 -10   7        0.53        4.15     26.40 o 
  -6 -10   7      544.94      668.83     47.82 o 
  -8  -9   7      743.61      840.66     56.03 o 
  -7  -9   7      120.12      196.49     35.51 o 
  -6  -9   7      932.38     1014.12     53.42 o 
  -5  -9   7     1008.70     1227.41     53.41 o 
  -8  -8   7     1444.35     1637.20     68.17 o 
  -7  -8   7       43.39       95.19     28.12 o 
  -6  -8   7     1702.85     1940.62     65.40 o 
  -5  -8   7      669.94      719.79     41.21 o 
  -4  -8   7      443.92      546.30     35.84 o 
  -9  -7   7      345.92      344.49     39.20 o 
  -8  -7   7     1255.86     1370.51     60.27 o 
  -7  -7   7       15.64       10.94     24.53 o 
  -6  -7   7     1067.94     1246.03     51.99 o 
  -5  -7   7     1392.30     1494.92     52.06 o 
  -4  -7   7      970.97     1088.88     43.98 o 
  -3  -7   7     3506.10     4061.81     74.59 o 
  -2  -7   7     1867.07     1970.15     50.64 o 
  -9  -6   7      274.85      319.04     37.77 o 
  -8  -6   7     2184.86     2591.16     76.23 o 
  -7  -6   7      269.80      356.65     34.32 o 
  -6  -6   7     2669.08     3098.17     74.97 o 
  -5  -6   7      161.96      149.68     23.15 o 
  -4  -6   7     2600.08     2844.87     63.89 o 
  -3  -6   7      375.70      537.76     29.71 o 
  -2  -6   7      411.86      419.73     25.53 o 
  -1  -6   7     2146.44     2399.61     50.11 o 
   0  -6   7      428.90      372.08     22.17 o 
  -9  -5   7      268.18      324.22     35.41 o 
  -8  -5   7     1642.98     1813.79     64.14 o 
  -7  -5   7        4.87       12.26     20.38 o 
  -6  -5   7     1925.61     2195.27     62.04 o 
  -5  -5   7       86.44      127.40     22.29 o 
  -4  -5   7     1270.77     1473.03     46.31 o 
  -3  -5   7     2916.83     3040.50     60.30 o 
  -2  -5   7     2131.96     2371.83     50.94 o 
  -1  -5   7     6548.26     6544.87     76.68 o 
   0  -5   7     1031.61     1122.19     32.10 o 
  -9  -4   7      471.86      422.02     37.88 o 
  -8  -4   7      802.59      874.34     47.25 o 
  -7  -4   7      125.70      125.41     25.44 o 
  -6  -4   7     2361.62     2750.42     65.82 o 
  -5  -4   7     1087.52     1112.77     42.18 o 
  -4  -4   7     4881.79     5082.57     78.69 o 
  -3  -4   7     1066.59     1098.41     36.64 o 
  -2  -4   7     1126.60     1045.25     34.19 o 
  -1  -4   7     1454.83     1867.87     40.97 o 
   0  -4   7      655.00      613.16     23.57 o 
   1  -4   7     4854.85     5030.56     56.00 o 
   2  -4   7     3262.93     3042.89     40.41 o 
  -9  -3   7      595.63      670.59     43.44 o 
  -8  -3   7     1963.86     2114.86     65.98 o 
  -7  -3   7      338.27      316.66     29.53 o 
  -6  -3   7     4159.51     4634.03     83.67 o 
  -5  -3   7      131.08      129.85     20.82 o 
  -4  -3   7     2576.54     2774.51     57.82 o 
  -3  -3   7     1337.26     1363.34     38.97 o 
  -2  -3   7      702.09      762.57     28.45 o 
  -1  -3   7     3737.92     3814.15     55.34 o 
   0  -3   7     1198.09     1216.17     30.95 o 
   1  -3   7     6642.34     6907.57     64.05 o 
   2  -3   7      434.28      488.36     16.89 o 
  11  -3   7       13.22        5.30     20.57 o 
  -9  -2   7      599.74      641.55     42.62 o 
  -8  -2   7     1875.87     1876.37     61.82 o 
  -7  -2   7      127.82      164.47     22.90 o 
  -6  -2   7     3256.70     3437.90     70.37 o 
  -5  -2   7     1607.65     1500.37     46.25 o 
  -4  -2   7     4972.72     5375.97     77.06 o 
  -3  -2   7     1268.99     1251.49     37.52 o 
  -2  -2   7     4256.72     4332.12     61.13 o 
  -1  -2   7     1850.53     1880.58     39.01 o 
   0  -2   7     1683.96     1687.63     34.47 o 
   1  -2   7     6866.01     7300.72     65.22 o 
   2  -2   7       69.86       69.92      8.96 o 
  10  -2   7     1750.20     1900.99     54.72 o 
  11  -2   7       69.83       74.94     20.71 o 
  -9  -1   7      589.76      590.65     40.49 o 
  -8  -1   7     1590.67     1546.49     56.89 o 
  -7  -1   7      297.53      319.75     29.99 o 
  -6  -1   7     2525.07     2773.04     64.84 o 
  -5  -1   7      131.20      138.65     20.17 o 
  -4  -1   7     2994.94     3194.57     59.65 o 
  -3  -1   7      429.35      396.74     22.64 o 
  -2  -1   7     3308.26     3408.33     53.77 o 
  -1  -1   7     2305.67     2308.99     42.29 o 
   0  -1   7      845.34      905.71     26.09 o 
   1  -1   7     5192.50     5238.98     54.64 o 
   2  -1   7      264.21      275.56     13.29 o 
   4  -1   7      933.94      822.34     15.97 o 
   9  -1   7      280.88      310.33     24.23 o 
  10  -1   7     3627.72     4078.07     75.65 o 
  11  -1   7      615.81      640.23     34.95 o 
  12  -1   7     1727.12     1771.79     56.81 o 
  -9   0   7      518.32      516.04     38.25 o 
  -8   0   7     1194.26     1280.63     52.21 o 
  -7   0   7      181.86      180.12     25.33 o 
  -6   0   7     3161.46     3513.70     72.52 o 
  -5   0   7      190.39      195.96     22.44 o 
  -4   0   7     5064.73     5640.82     78.89 o 
  -3   0   7      543.24      549.72     26.45 o 
  -2   0   7     4127.11     4482.91     62.07 o 
  -1   0   7     1199.92     1301.68     32.25 o 
   0   0   7      229.40      189.98     14.08 o 
   1   0   7     4599.16     4629.39     51.36 o 
   2   0   7      362.25      349.43     14.28 o 
   3   0   7     5162.72     4876.60     44.31 o 
   5   0   7     1930.43     1827.37     24.70 o 
   8   0   7     6759.43     6908.16     84.16 o 
   9   0   7      510.86      462.47     26.61 o 
  10   0   7     4762.76     5229.75     82.27 o 
  11   0   7      194.87      198.49     22.43 o 
  12   0   7     3006.45     3256.58     74.16 o 
  -9   1   7      594.15      547.25     38.21 o 
  -8   1   7     1012.42      946.06     45.05 o 
  -7   1   7      232.51      207.09     25.71 o 
  -6   1   7     2406.40     2666.98     63.56 o 
  -5   1   7       70.91       88.14     17.68 o 
  -4   1   7     3864.47     4063.58     67.11 o 
  -3   1   7     2520.20     2594.81     50.66 o 
  -2   1   7     5329.66     5694.00     68.81 o 
  -1   1   7     3316.33     3294.54     49.27 o 
   0   1   7     4859.10     4950.88     56.03 o 
   1   1   7     4468.94     4491.32     50.32 o 
   2   1   7     1651.41     1615.38     29.96 o 
   3   1   7    12454.82    11865.58     72.67 o 
   4   1   7     1585.79     1637.42     26.70 o 
   5   1   7     7197.42     6750.78     52.61 o 
   6   1   7     3689.59     3518.00     52.14 o 
   7   1   7     3820.96     3761.35     57.57 o 
   8   1   7     5606.53     5428.66     71.94 o 
   9   1   7      715.27      775.43     31.37 o 
  10   1   7     4916.05     5393.29     82.11 o 
  11   1   7      201.73      227.81     23.10 o 
  12   1   7     2956.90     3298.72     73.38 o 
  13   1   7      324.37      284.19     27.32 o 
  -9   2   7     1033.15      940.99     45.58 o 
  -8   2   7      563.29      474.08     33.43 o 
  -7   2   7      167.23      135.54     21.87 o 
  -6   2   7     2413.98     2536.53     61.28 o 
  -5   2   7       22.30       16.99     15.90 o 
  -4   2   7     6522.95     6624.56     84.62 o 
  -3   2   7       70.49       85.23     14.80 o 
  -2   2   7     4339.80     4371.98     59.49 o 
  -1   2   7     1037.82      895.45     17.00 o 
   0   2   7     3890.62     3595.80     53.08 o 
   1   2   7     3509.96     3615.71     46.49 o 
   2   2   7       93.68       89.94      7.30 o 
   3   2   7    15414.37    15066.47    134.98 o 
   4   2   7      937.79      922.31     25.95 o 
   5   2   7     5866.90     5593.73     63.03 o 
   6   2   7     2868.68     2590.31     44.49 o 
   7   2   7     2488.85     2537.24     46.64 o 
   8   2   7     5413.20     5785.92     74.32 o 
   9   2   7     1836.72     1763.41     44.71 o 
  10   2   7     5874.56     6454.13     88.70 o 
  11   2   7        3.47       13.17     15.43 o 
  12   2   7     3029.03     3408.48     72.24 o 
  13   2   7        4.77       19.20     17.47 o 
  -8   3   7     1229.19     1140.46     35.14 o 
  -7   3   7      954.90      881.48     28.07 o 
  -6   3   7     2879.07     2932.98     69.65 o 
  -5   3   7      321.96      302.91     23.91 o 
  -4   3   7     1956.82     2036.28     48.73 o 
  -3   3   7       16.50        0.92     11.95 o 
  -2   3   7     3145.94     2945.05     49.95 o 
  -1   3   7     5638.59     5281.76     62.72 o 
   0   3   7     5203.06     4933.25     51.81 o 
   1   3   7     5010.19     4669.35    100.35 o 
   2   3   7      836.64      813.25     16.58 o 
   3   3   7     6129.52     5995.55     42.61 o 
   4   3   7      136.11      143.73      8.56 o 
   5   3   7     1359.27     1273.95     27.70 o 
   6   3   7     3426.38     3312.40     33.37 o 
   7   3   7      498.70      489.78     22.35 o 
   8   3   7     6110.71     6479.77     78.41 o 
   9   3   7     1013.74     1118.05     36.69 o 
  10   3   7     6309.84     6928.94     90.91 o 
  11   3   7       19.64        4.92     14.96 o 
  12   3   7     2164.64     2536.63     62.43 o 
  13   3   7      302.24      322.18     27.85 o 
  -8   4   7      301.48      275.84     19.84 o 
  -7   4   7      359.96      320.80     20.35 o 
  -6   4   7     1186.93     1214.12     31.53 o 
  -5   4   7      151.61      158.70     15.22 o 
  -4   4   7     4044.37     4439.80     72.73 o 
  -3   4   7      285.72      294.32     21.07 o 
  -2   4   7     9654.03     9124.82     90.34 o 
  -1   4   7      849.91      771.01     26.28 o 
   0   4   7     4179.71     3821.82     34.43 o 
   1   4   7     1460.96     1339.15     21.29 o 
   2   4   7     2242.57     2173.52     36.67 o 
   3   4   7     1152.34     1232.29     32.19 o 
   4   4   7       24.64       23.19      6.22 o 
   5   4   7     6623.35     6620.21     88.67 o 
   6   4   7     1150.99     1131.03     24.16 o 
   7   4   7     1964.16     1740.65     39.34 o 
   8   4   7     1244.61     1190.15     34.67 o 
   9   4   7      389.54      383.41     23.75 o 
  10   4   7     2801.60     3107.66     61.35 o 
  11   4   7        3.24      -10.64     16.00 o 
  12   4   7     2814.59     3156.43     68.91 o 
  13   4   7      118.10      139.74     22.56 o 
  14   4   7     2184.53     2019.56     60.32 o 
  -7   5   7      703.46      675.03     60.40 o 
  -6   5   7     1679.62     1630.92     36.81 o 
  -5   5   7      527.79      517.05     21.46 o 
  -4   5   7     2132.47     2217.14     48.40 o 
  -3   5   7      119.80      106.40     16.42 o 
  -2   5   7      409.90      444.13     23.42 o 
  -1   5   7      693.60      623.32     26.49 o 
   0   5   7      394.74      381.77     19.58 o 
   1   5   7     7603.29     7334.88     49.33 o 
   2   5   7     1244.00     1119.02     20.07 o 
   3   5   7     5421.95     5459.52     43.33 o 
   4   5   7      670.59      701.05     16.57 o 
   5   5   7     8241.13     8222.37    111.09 o 
   6   5   7        7.13       21.37      7.26 o 
   7   5   7      304.23      309.20     13.25 o 
   8   5   7     1787.36     1893.66     43.42 o 
   9   5   7      911.60      995.23     35.06 o 
  10   5   7     4003.79     4400.18     72.32 o 
  11   5   7      753.85      796.53     35.56 o 
  12   5   7     3499.16     3863.27     74.88 o 
  13   5   7       19.99       27.61     16.42 o 
  14   5   7     1589.28     1506.90     53.12 o 
  -7   6   7      944.51      901.64     56.89 o 
  -6   6   7      473.13      503.18     43.50 o 
  -5   6   7       59.73       59.76     14.14 o 
  -4   6   7     1331.28     1384.82     31.42 o 
  -3   6   7      365.75      334.49     24.89 o 
  -2   6   7     4037.23     4192.19     66.59 o 
  -1   6   7      628.87      563.20     25.18 o 
   0   6   7     8459.17     7959.49     80.93 o 
   1   6   7     1712.72     1623.16     24.97 o 
   2   6   7     3378.91     3264.89     87.48 o 
   3   6   7     1630.94     1516.60     24.26 o 
   4   6   7      465.50      520.17     15.08 o 
   5   6   7     4000.07     3878.12     38.59 o 
   6   6   7     1484.98     1527.01     25.46 o 
   7   6   7     6658.64     6430.98     52.48 o 
   8   6   7     1473.01     1422.04     37.92 o 
   9   6   7     2942.80     3205.06     59.10 o 
  10   6   7     2640.16     2830.52     58.20 o 
  11   6   7      345.88      389.76     26.73 o 
  12   6   7     3601.78     3822.45     74.49 o 
  13   6   7      196.99      233.79     24.94 o 
  14   6   7     2875.17     2896.32     72.02 o 
  -6   7   7     1272.19     1178.82    107.75 o 
  -5   7   7      452.87      504.85     23.52 o 
  -4   7   7     3003.40     3107.50    126.24 o 
  -3   7   7       83.36       76.16     16.75 o 
  -2   7   7     3839.71     3794.60     65.68 o 
  -1   7   7       68.99       49.83     15.13 o 
   0   7   7     1929.90     1876.55     42.56 o 
   1   7   7     2082.92     1743.09    348.39 o 
   2   7   7     1912.11     1820.28    103.05 o 
   3   7   7     8695.89     8495.59    301.66 o 
   4   7   7     2456.59     2637.38     56.14 o 
   5   7   7     5821.70     5722.70     56.85 o 
   6   7   7     1222.69     1152.62     23.59 o 
   7   7   7     5827.66     5856.31     69.68 o 
   8   7   7       92.44       97.62     16.16 o 
   9   7   7      118.67      127.54     17.02 o 
  10   7   7     2252.35     2223.11     53.08 o 
  11   7   7      258.08      218.95     21.86 o 
  12   7   7     3382.95     3656.61     73.47 o 
  13   7   7       18.57        6.65     18.85 o 
  14   7   7     1694.46     1645.95     56.19 o 
  15   7   7      295.86      234.32     26.61 o 
  -5   8   7     1011.13      918.58     41.32 o 
  -4   8   7      664.02      641.31     35.01 o 
  -3   8   7       19.46        9.28     15.72 o 
  -2   8   7     1029.56     1062.67     38.39 o 
  -1   8   7      909.67      933.83     34.66 o 
   0   8   7     3305.46     3461.50     60.64 o 
   1   8   7     3193.93     3319.29     57.43 o 
   2   8   7     5018.25     4861.30    232.46 o 
   3   8   7     3824.10     3781.95    266.74 o 
   4   8   7      898.42      924.66     30.18 o 
   5   8   7     2406.30     2406.56     76.21 o 
   6   8   7      292.11      296.12     14.49 o 
   7   8   7     3732.41     3706.63     88.56 o 
   8   8   7     3087.99     2969.47     57.18 o 
   9   8   7     1904.78     1819.36     46.96 o 
  10   8   7     1326.93     1400.47     43.52 o 
  11   8   7      643.86      619.18     32.62 o 
  12   8   7     1883.37     2047.28     56.16 o 
  13   8   7       36.91       55.48     17.55 o 
  14   8   7     1633.19     1619.33     56.41 o 
  15   8   7      509.13      431.07     33.50 o 
  -5   9   7       69.28        8.23     16.74 o 
  -4   9   7     1632.92     1521.58     51.12 o 
  -3   9   7       76.56       77.56     18.77 o 
  -2   9   7     2678.22     2828.81     62.96 o 
  -1   9   7       37.61       33.97     16.06 o 
   0   9   7     2949.25     3047.76     60.49 o 
   1   9   7      220.51      233.86     20.34 o 
   2   9   7      570.72      494.78     57.26 o 
   3   9   7     3976.94     3931.79    225.00 o 
   4   9   7      103.28      113.75     10.74 o 
   5   9   7     5743.78     5514.42    248.93 o 
   6   9   7      226.60      237.65     13.61 o 
   7   9   7     2856.95     2728.69     52.73 o 
   8   9   7       45.46       30.78     12.70 o 
   9   9   7     1033.11     1062.63     37.87 o 
  10   9   7      675.62      653.92     32.42 o 
  11   9   7       11.38       15.04     15.99 o 
  12   9   7     2458.87     2533.33     63.76 o 
  13   9   7       19.15       22.68     17.33 o 
  14   9   7     1904.10     1827.88     60.22 o 
  15   9   7      170.64      150.83     25.12 o 
  -4  10   7      816.55      538.41     32.63 o 
  -3  10   7      494.33      449.85     31.13 o 
  -2  10   7      760.97      749.75     36.22 o 
  -1  10   7      335.96      402.65     27.64 o 
   0  10   7      658.30      723.36     32.68 o 
   1  10   7     1690.36     1897.30     48.88 o 
   2  10   7     1186.52     1330.92     40.70 o 
   3  10   7     4073.88     4013.28    303.67 o 
   4  10   7     1169.66     1166.01     42.98 o 
   5  10   7     1745.59     1685.06     61.41 o 
   6  10   7      124.65      142.58     13.72 o 
   7  10   7     1116.61     1104.57     26.63 o 
   8  10   7      452.64      436.75     26.20 o 
   9  10   7     1652.50     1564.92     46.75 o 
  10  10   7     1268.06     1235.00     42.96 o 
  11  10   7      431.67      438.09     29.67 o 
  12  10   7      872.97      944.93     41.68 o 
  13  10   7       52.34       32.95     17.72 o 
  14  10   7     1093.11     1056.33     47.82 o 
  15  10   7      133.45      110.68     23.25 o 
  -3  11   7        4.74      -13.08     16.32 o 
  -2  11   7     1141.12     1136.98     45.31 o 
  -1  11   7      119.70       95.95     19.62 o 
   0  11   7     1312.56     1397.62     45.80 o 
   1  11   7      293.12      304.17     25.00 o 
   2  11   7     1282.02     1396.11     43.80 o 
   3  11   7      772.58      724.34    166.65 o 
   4  11   7      189.65      232.34     14.57 o 
   5  11   7     4050.94     4246.43    368.39 o 
   6  11   7       46.50       61.52     21.21 o 
   7  11   7     4025.60     3883.41     71.30 o 
   8  11   7       95.76       87.85     17.17 o 
   9  11   7     2629.59     2639.71     61.03 o 
  10  11   7      302.27      301.08     24.44 o 
  11  11   7      860.97      915.93     39.97 o 
  12  11   7      424.86      434.29     31.27 o 
  13  11   7      137.42      139.42     22.00 o 
  14  11   7     1220.48     1148.90     49.92 o 
  -1  12   7      169.94      162.27     22.70 o 
   0  12   7      555.43      506.45     31.85 o 
   1  12   7      231.38      247.31     24.66 o 
   2  12   7      835.51      919.31     38.32 o 
   3  12   7      923.64      941.92     38.41 o 
   4  12   7      921.18      936.29     49.69 o 
   5  12   7     2278.30     2317.80    202.33 o 
   6  12   7      482.32      488.72     20.32 o 
   7  12   7     1410.91     1418.76     46.20 o 
   8  12   7       85.93      100.51     17.72 o 
   9  12   7     1379.18     1440.83     48.63 o 
  10  12   7      583.17      504.59     31.38 o 
  11  12   7      791.61      830.40     40.08 o 
  12  12   7      649.61      567.37     35.59 o 
  13  12   7      223.54      194.55     26.98 o 
   0  13   7     1040.39      957.12     43.12 o 
   1  13   7      245.13      246.33     24.78 o 
   2  13   7     1049.08     1063.54     43.69 o 
   3  13   7      487.93      576.56     33.22 o 
   4  13   7      781.67      852.13     39.12 o 
   5  13   7     1414.76     1373.47    112.90 o 
   6  13   7      166.32      217.01     22.37 o 
   7  13   7     2211.79     2103.82     58.17 o 
   8  13   7       47.72       21.82     17.67 o 
   9  13   7     1653.94     1584.45     51.90 o 
  10  13   7      467.84      477.42     32.77 o 
  11  13   7     1175.46     1160.04     47.76 o 
  12  13   7      633.44      605.57     38.35 o 
   3  14   7      615.26      628.90     36.35 o 
   4  14   7      623.75      697.23     37.49 o 
   5  14   7     1087.42      943.20    127.86 o 
   6  14   7       69.98       48.27     17.46 o 
   7  14   7     2076.90     1929.56     58.83 o 
   8  14   7       33.27        7.81     16.14 o 
   9  14   7     1306.00     1323.29     50.07 o 
  10  14   7      161.55      137.28     23.39 o 
   6  15   7       82.49       62.59     15.49 o 
   7  15   7     1003.79      888.31     42.09 o 
  -7 -10   8      613.49      769.56     54.49 o 
  -6 -10   8      530.54      586.75     44.96 o 
  -5 -10   8     1130.50     1202.45     58.64 o 
  -7  -9   8      636.52      721.37     51.44 o 
  -6  -9   8      799.69      911.10     52.05 o 
  -5  -9   8     1350.40     1420.24     58.51 o 
  -4  -9   8      278.83      300.32     31.98 o 
  -8  -8   8      892.96      927.45     58.29 o 
  -7  -8   8      553.03      648.37     46.85 o 
  -6  -8   8      550.09      611.69     45.13 o 
  -5  -8   8     1296.81     1466.72     58.18 o 
  -4  -8   8       47.22       52.21     22.81 o 
  -3  -8   8     2024.94     2144.27     61.18 o 
  -8  -7   8      862.47     1075.61     57.64 o 
  -7  -7   8     1180.50     1345.42     60.17 o 
  -6  -7   8      666.20      759.40     45.84 o 
  -5  -7   8     1835.99     2143.34     64.90 o 
  -4  -7   8      458.44      529.90     35.27 o 
  -3  -7   8     2159.35     2362.17     60.87 o 
  -2  -7   8      112.61      176.70     22.59 o 
  -8  -6   8     1513.89     1721.80     69.42 o 
  -7  -6   8      501.79      524.76     41.03 o 
  -6  -6   8     1080.91     1161.15     51.61 o 
  -5  -6   8      578.75      619.22     38.89 o 
  -4  -6   8      380.02      390.86     30.76 o 
  -3  -6   8     2720.61     2988.76     65.26 o 
  -2  -6   8       63.94       62.29     17.34 o 
  -1  -6   8     3888.58     4214.64     68.75 o 
  -8  -5   8      894.80     1035.93     54.30 o 
  -7  -5   8      402.66      411.12     38.52 o 
  -6  -5   8     1198.13     1276.86     52.04 o 
  -5  -5   8     1756.45     2007.14     59.09 o 
  -4  -5   8     1102.40     1219.04     44.75 o 
  -3  -5   8     2909.13     3300.94     66.11 o 
  -2  -5   8      517.78      598.01     29.79 o 
  -1  -5   8     4134.83     4240.01     66.25 o 
   0  -5   8      405.98      397.39     22.56 o 
  -8  -4   8     2407.16     2672.26     76.63 o 
  -7  -4   8      147.76       97.37     28.55 o 
  -6  -4   8     2263.06     2477.39     67.58 o 
  -5  -4   8     1017.33     1085.27     45.61 o 
  -4  -4   8      710.98      772.78     36.34 o 
  -3  -4   8     1894.71     2099.37     52.40 o 
  -2  -4   8        1.64       10.15     15.25 o 
  -1  -4   8     8883.19     9127.98     93.35 o 
   0  -4   8      611.21      697.16     27.45 o 
   1  -4   8     8661.90     8643.44     80.03 o 
  11  -4   8     1290.23     1363.62     55.86 o 
  -8  -3   8     1693.44     1641.93     61.08 o 
  -7  -3   8       46.24       48.31     24.58 o 
  -6  -3   8     1154.27     1290.77     49.42 o 
  -5  -3   8     1977.66     2200.98     59.52 o 
  -4  -3   8      539.68      587.39     32.30 o 
  -3  -3   8     5707.89     6182.29     85.26 o 
  -2  -3   8      125.05      108.98     17.94 o 
  -1  -3   8     9815.32    10518.24     97.47 o 
   0  -3   8       19.40       11.60     12.09 o 
   1  -3   8     5401.02     5597.21     63.23 o 
   2  -3   8     1193.74     1230.22     28.92 o 
  11  -3   8     1215.34     1356.10     54.03 o 
  -8  -2   8     1646.50     1724.30     63.39 o 
  -7  -2   8      557.80      586.48     38.68 o 
  -6  -2   8     3127.28     3420.12     76.08 o 
  -5  -2   8     1357.33     1436.94     46.76 o 
  -4  -2   8     1278.44     1385.19     43.40 o 
  -3  -2   8     3466.60     3802.68     65.31 o 
  -2  -2   8       21.66       34.83     15.00 o 
  -1  -2   8     3445.63     3885.56     58.35 o 
   0  -2   8     1604.44     1582.20     36.88 o 
   1  -2   8    10836.59    11841.05     91.69 o 
   2  -2   8     2204.87     2390.03     38.44 o 
   3  -2   8     5711.68     5263.28     49.49 o 
  10  -2   8     2118.45     2667.37     66.42 o 
  11  -2   8      358.02      358.22     29.86 o 
  12  -2   8      688.34      622.88     39.13 o 
  -8  -1   8     2588.02     2656.13     75.66 o 
  -7  -1   8       34.28       26.88     22.13 o 
  -6  -1   8     1608.86     1775.59     55.79 o 
  -5  -1   8      442.55      425.26     30.02 o 
  -4  -1   8      292.68      309.30     25.17 o 
  -3  -1   8     4488.23     4931.30     75.29 o 
  -2  -1   8        4.63       18.27     13.71 o 
  -1  -1   8     8892.12     9775.68     92.87 o 
   0  -1   8      649.19      701.07     25.19 o 
   1  -1   8    11189.20    11926.42     89.92 o 
   2  -1   8      409.99      394.34     17.40 o 
   9  -1   8      109.94      124.49     20.17 o 
  10  -1   8     1624.38     1826.16     54.21 o 
  11  -1   8      403.85      448.08     30.85 o 
  12  -1   8      233.42      258.14     29.18 o 
  -8   0   8      919.83     1004.84     49.60 o 
  -7   0   8      155.27      129.72     25.69 o 
  -6   0   8      914.58      992.21     42.47 o 
  -5   0   8      699.37      737.03     34.97 o 
  -4   0   8     2539.39     2800.20     59.89 o 
  -3   0   8     2360.43     2744.74     55.84 o 
  -2   0   8     1304.27     1310.19     37.36 o 
  -1   0   8     2556.41     2739.13     49.05 o 
   0   0   8      351.20      374.92     19.61 o 
   1   0   8     2489.26     2657.31     42.39 o 
   2   0   8     1989.03     2073.46     35.33 o 
   3   0   8     6450.63     6251.73     55.87 o 
   4   0   8     3460.16     3256.19     38.28 o 
   5   0   8     3764.79     3469.06     37.99 o 
   8   0   8     2555.88     2646.23     55.07 o 
   9   0   8      106.07      114.52     17.93 o 
  10   0   8     1540.48     1677.66     49.15 o 
  11   0   8     1342.31     1595.96     52.61 o 
  12   0   8     1156.44     1257.96     49.36 o 
  13   0   8     1221.06     1220.26     50.63 o 
  -8   1   8     1523.67     1428.24     55.72 o 
  -7   1   8       86.73       96.87     23.63 o 
  -6   1   8     2171.10     2184.47     60.90 o 
  -5   1   8       13.09       22.23     17.08 o 
  -4   1   8     1108.37     1112.54     39.10 o 
  -3   1   8     1077.26     1115.37     37.30 o 
  -2   1   8       86.03       69.55     15.64 o 
  -1   1   8     9028.52     9272.47     87.99 o 
   0   1   8       94.72       88.78      8.17 o 
   1   1   8    14247.25    13973.05     94.97 o 
   2   1   8      510.44      451.01     18.45 o 
   3   1   8    10785.43    10646.57     75.41 o 
   4   1   8      420.78      413.73     16.35 o 
   6   1   8     6129.85     5451.18     41.23 o 
   7   1   8      674.46      591.51     26.17 o 
   8   1   8     8839.60     9004.91     96.21 o 
   9   1   8      150.14      148.67     17.93 o 
  10   1   8     2877.88     3274.69     67.27 o 
  11   1   8      306.01      344.09     27.71 o 
  12   1   8      531.81      534.76     33.84 o 
  13   1   8     1159.80     1208.95     50.10 o 
  -8   2   8     1677.68     1574.03     57.59 o 
  -7   2   8       60.49       33.76     18.66 o 
  -6   2   8     1427.67     1460.81     49.70 o 
  -5   2   8      695.84      685.89     34.19 o 
  -4   2   8     1401.97     1322.04     41.71 o 
  -3   2   8     3482.53     3415.48     60.51 o 
  -2   2   8     3423.48     3508.84     57.93 o 
  -1   2   8     7810.27     7737.42     79.98 o 
   0   2   8     1476.84     1346.17     22.54 o 
   1   2   8     3228.75     3082.59     58.98 o 
   2   2   8      580.20      588.99     19.33 o 
   3   2   8     3478.33     3364.08     33.39 o 
   4   2   8     9732.16     9837.78     56.03 o 
   5   2   8     5714.83     5584.50    146.83 o 
   6   2   8     9063.06     8484.60     53.00 o 
   7   2   8     4403.05     4064.91     61.11 o 
   8   2   8     4611.65     4679.29     70.32 o 
   9   2   8      704.05      727.38     31.52 o 
  10   2   8     1366.82     1401.45     44.13 o 
  11   2   8      742.99      727.24     35.13 o 
  12   2   8      757.74      784.92     38.90 o 
  13   2   8     1695.98     1742.41     56.72 o 
  14   2   8      660.16      736.93     41.98 o 
  -7   3   8       53.14       34.12     20.91 o 
  -6   3   8     1974.87     1924.94     57.03 o 
  -5   3   8      502.84      472.23     29.73 o 
  -4   3   8     2554.84     2455.32     56.35 o 
  -3   3   8     1085.34     1051.40     35.97 o 
  -2   3   8     1393.30     1243.28     36.16 o 
  -1   3   8     5724.02     5771.86     70.98 o 
   0   3   8      674.97      599.78     23.91 o 
   1   3   8     9816.41     9386.20     57.25 o 
   2   3   8     1185.39     1087.09     27.71 o 
   3   3   8    10865.44    10526.44     79.72 o 
   4   3   8     2078.42     2096.72     27.34 o 
   5   3   8     5668.68     5660.32     44.50 o 
   6   3   8     3037.89     3012.58     71.98 o 
   7   3   8      651.29      582.07     16.52 o 
   8   3   8     3939.58     4103.96     64.90 o 
   9   3   8      500.02      511.74     27.19 o 
  10   3   8     1908.03     2021.04     52.03 o 
  11   3   8      258.57      242.03     23.85 o 
  12   3   8      893.68      887.25     40.68 o 
  13   3   8      781.67      830.09     41.59 o 
  14   3   8      371.08      398.68     32.90 o 
  -7   4   8       90.48       67.96     22.23 o 
  -6   4   8     1321.44     1279.27     48.52 o 
  -5   4   8      116.57      114.57     20.09 o 
  -4   4   8      985.35      926.62     37.64 o 
  -3   4   8     2614.04     2457.41     54.25 o 
  -2   4   8      821.83      808.03     30.61 o 
  -1   4   8     5617.27     5376.10     69.11 o 
   0   4   8      970.31      998.72     29.76 o 
   1   4   8     3210.48     2992.56     33.46 o 
   2   4   8       89.11       76.91     11.69 o 
   3   4   8      441.03      401.67     22.75 o 
   4   4   8     4174.33     4149.70     39.32 o 
   5   4   8     2990.84     3111.01     34.50 o 
   6   4   8    12260.95    12026.67    186.88 o 
   7   4   8     2091.99     2090.28     30.24 o 
   8   4   8     4691.16     4736.17     69.53 o 
   9   4   8     2322.88     2306.79     52.13 o 
  10   4   8     2928.23     3050.43     62.17 o 
  11   4   8       77.37       73.43     18.30 o 
  12   4   8      956.53      947.14     41.40 o 
  13   4   8     1098.97     1218.16     47.82 o 
  14   4   8      511.83      491.03     35.66 o 
  -6   5   8     1474.69     1418.92     50.79 o 
  -5   5   8      519.29      496.81     30.76 o 
  -4   5   8     1301.73     1304.76     43.68 o 
  -3   5   8     1340.37     1371.40     42.52 o 
  -2   5   8     1814.74     1727.72     44.33 o 
  -1   5   8     1173.68     1077.73     33.56 o 
   0   5   8      772.18      740.45     28.21 o 
   1   5   8     2259.35     2146.68    105.31 o 
   2   5   8      553.17      580.26     16.19 o 
   3   5   8     2340.10     2217.47     29.74 o 
   4   5   8     2023.38     2053.53     28.72 o 
   5   5   8     3186.15     3377.86     55.87 o 
   6   5   8     4231.19     4320.58     42.26 o 
   7   5   8     2322.04     2321.80     80.75 o 
   8   5   8     2077.06     2127.77     48.00 o 
   9   5   8      947.38      964.50     35.72 o 
  10   5   8     4041.80     4372.29     74.74 o 
  11   5   8      218.18      241.47     22.12 o 
  12   5   8     1870.52     1910.11     55.60 o 
  13   5   8     1257.38     1192.42     47.57 o 
  14   5   8     1397.43     1375.84     52.35 o 
  15   5   8      786.42      689.00     40.44 o 
  -6   6   8      904.56      874.65     42.06 o 
  -5   6   8       66.37       60.57     19.74 o 
  -4   6   8      609.47      563.08     32.54 o 
  -3   6   8      962.81      992.69     38.72 o 
  -2   6   8      994.20     1010.49     37.03 o 
  -1   6   8     2266.61     2186.55     48.79 o 
   0   6   8     1132.82     1108.58     33.84 o 
   1   6   8     3623.49     3500.55     55.24 o 
   2   6   8      104.60       79.58     12.41 o 
   3   6   8     2696.92     2571.12     78.46 o 
   4   6   8     1825.25     1884.05     28.35 o 
   5   6   8     3230.81     3272.43     37.25 o 
   6   6   8     3684.34     3928.48    101.78 o 
   7   6   8     4933.91     4942.74    121.43 o 
   8   6   8     6618.49     6615.48     83.93 o 
   9   6   8      878.08      840.45     32.70 o 
  10   6   8     4871.94     5121.96     80.53 o 
  11   6   8       67.63       72.76     17.15 o 
  12   6   8     1817.75     1799.51     53.21 o 
  13   6   8      560.97      539.10     34.15 o 
  14   6   8      689.39      688.16     38.51 o 
  15   6   8      816.25      735.35     42.71 o 
  -5   7   8        5.63       -1.39     17.58 o 
  -4   7   8     1523.34     1399.04     48.37 o 
  -3   7   8      664.63      685.20     33.75 o 
  -2   7   8     1241.07     1249.69     41.15 o 
  -1   7   8     1135.67     1116.75     38.01 o 
   0   7   8     1010.43     1006.80     34.36 o 
   1   7   8     3387.07     3270.68     56.08 o 
   2   7   8       19.12       16.51      7.80 o 
   3   7   8     2623.26     2562.76    211.43 o 
   4   7   8      585.97      597.22     26.98 o 
   5   7   8     3974.72     4013.38     42.79 o 
   6   7   8     4281.78     4287.56     78.34 o 
   7   7   8     4161.38     4212.50     45.54 o 
   8   7   8     5820.52     5722.91     79.12 o 
   9   7   8      923.79      852.28     33.06 o 
  10   7   8     2143.03     2188.48     53.44 o 
  11   7   8       14.44       32.52     14.93 o 
  12   7   8     2898.25     2946.91     67.29 o 
  13   7   8      538.08      552.47     35.20 o 
  14   7   8     1586.99     1666.02     57.29 o 
  15   7   8      988.39      833.13     43.22 o 
  -4   8   8     1848.09     1776.68     54.68 o 
  -3   8   8      413.95      386.07     28.48 o 
  -2   8   8     2289.95     2433.78     58.19 o 
  -1   8   8     1580.96     1627.37     46.61 o 
   0   8   8     2505.01     2655.51     56.07 o 
   1   8   8      967.45     1001.96     34.92 o 
   2   8   8      177.87      160.85     16.68 o 
   3   8   8     1700.61     1603.86    104.07 o 
   4   8   8     1411.19     1540.41     69.40 o 
   5   8   8     3669.93     3634.77    163.05 o 
   6   8   8     2969.14     3077.62     39.66 o 
   7   8   8     1657.92     1736.79     37.29 o 
   8   8   8     2762.62     2757.12     57.55 o 
   9   8   8      213.07      194.55     19.47 o 
  10   8   8     2586.43     2518.41     58.03 o 
  11   8   8      311.01      307.00     27.38 o 
  12   8   8     3274.67     3323.56     72.34 o 
  13   8   8      244.25      235.93     24.41 o 
  14   8   8     1439.33     1416.68     54.35 o 
  15   8   8      788.28      680.52     40.10 o 
  -4   9   8     1468.81     1245.14     49.68 o 
  -3   9   8      155.43      197.67     23.83 o 
  -2   9   8     1615.49     1550.53     49.78 o 
  -1   9   8     1202.18     1326.61     44.33 o 
   0   9   8      252.43      271.68     23.82 o 
   1   9   8     1508.31     1614.60     45.09 o 
   2   9   8       16.38       19.63     13.62 o 
   3   9   8     4409.69     4240.56    331.13 o 
   4   9   8      341.79      333.31     15.36 o 
   5   9   8     1858.76     1912.13     87.38 o 
   6   9   8      883.57      820.99     35.74 o 
   7   9   8     1491.38     1661.66    143.46 o 
   8   9   8     2232.65     2319.42     54.31 o 
   9   9   8      352.97      349.55     25.68 o 
  10   9   8     2360.30     2433.90     58.24 o 
  11   9   8        7.15       13.41     14.70 o 
  12   9   8     2562.88     2673.37     66.17 o 
  13   9   8      332.36      325.75     28.23 o 
  14   9   8     1149.52     1111.56     49.65 o 
  15   9   8      371.90      324.24     32.63 o 
  -3  10   8      447.95      396.03     31.76 o 
  -2  10   8     1070.58     1139.73     45.00 o 
  -1  10   8     1125.30     1140.05     43.50 o 
   0  10   8      622.81      634.39     32.93 o 
   1  10   8      951.00     1033.25     38.43 o 
   2  10   8      272.20      302.40     23.78 o 
   3  10   8      849.69      900.68     34.50 o 
   4  10   8      798.16      760.57     52.01 o 
   5  10   8     1285.09     1228.88    115.95 o 
   6  10   8     1917.79     1983.44     93.62 o 
   7  10   8     1168.44     1211.37     43.34 o 
   8  10   8     2248.26     2212.76     55.32 o 
   9  10   8      549.70      529.33     31.10 o 
  10  10   8     2893.91     2867.98     65.05 o 
  11  10   8       36.90       38.25     16.74 o 
  12  10   8     2386.61     2589.60     66.59 o 
  13  10   8      282.49      224.29     25.88 o 
  14  10   8     1980.00     1910.30     63.44 o 
  -2  11   8     1512.71     1374.75     50.51 o 
  -1  11   8       64.67       68.77     19.09 o 
   0  11   8      457.65      461.97     30.58 o 
   1  11   8      599.68      628.23     32.78 o 
   2  11   8       85.06       82.84     18.48 o 
   3  11   8     1511.42     1678.67     48.32 o 
   4  11   8      212.24      170.81     47.60 o 
   5  11   8     2439.61     2470.36    118.42 o 
   6  11   8      131.83      141.95     13.21 o 
   7  11   8     1105.75     1098.13     55.37 o 
   8  11   8      471.41      463.51     27.88 o 
   9  11   8      465.76      472.50     29.46 o 
  10  11   8     2315.77     2311.92     60.56 o 
  11  11   8       81.75       77.80     18.25 o 
  12  11   8     2825.68     2899.31     71.79 o 
  13  11   8       63.88       84.96     21.19 o 
  14  11   8     2234.19     2232.26     68.08 o 
   0  12   8      671.00      665.01     36.20 o 
   1  12   8     1522.05     1666.66     53.04 o 
   2  12   8      182.38      192.91     24.37 o 
   3  12   8     1643.41     1812.69     52.47 o 
   4  12   8       89.22       78.79     19.06 o 
   5  12   8     1281.48     1290.46     99.40 o 
   6  12   8       52.64       50.76     18.95 o 
   7  12   8     1133.65     1141.40     74.44 o 
   8  12   8      843.89      775.12     36.70 o 
   9  12   8      410.45      384.83     28.23 o 
  10  12   8     1712.63     1679.57     54.40 o 
  11  12   8       49.92       41.13     17.28 o 
  12  12   8     1357.35     1412.30     51.81 o 
  13  12   8       84.74      115.22     23.09 o 
   2  13   8       33.09       15.01     18.00 o 
   3  13   8      550.12      565.20     34.06 o 
   4  13   8       34.65       18.77     17.42 o 
   5  13   8     1507.93     1451.50    280.12 o 
   6  13   8      413.39      309.14     27.63 o 
   7  13   8     1829.41     1618.76     51.30 o 
   8  13   8      447.26      371.41     30.03 o 
   9  13   8      144.52       97.36     19.11 o 
  10  13   8      922.27      925.20     43.09 o 
  11  13   8       19.11       32.13     17.63 o 
   4  14   8      118.90      108.72     23.09 o 
   5  14   8     1535.08     1454.58     52.03 o 
   6  14   8        2.58        6.09     15.24 o 
   7  14   8      298.94      293.41     26.86 o 
   8  14   8      348.58      274.32     27.52 o 
   9  14   8       16.06       29.77     17.66 o 
  10  14   8      880.22      735.73     38.89 o 
   7  15   8      602.37      353.50     28.41 o 
  -6 -10   9       52.63       56.79     28.22 o 
  -6  -9   9        0.63      -12.52     27.24 o 
  -5  -9   9     1778.63     1873.11     69.03 o 
  -7  -8   9     1436.85     1566.99     69.31 o 
  -6  -8   9       28.49       15.39     26.52 o 
  -5  -8   9      693.96      722.04     46.58 o 
  -4  -8   9      478.19      539.33     38.07 o 
  -7  -7   9     1465.76     1572.26     68.80 o 
  -6  -7   9       73.99       35.11     26.30 o 
  -5  -7   9     1470.79     1612.41     61.02 o 
  -4  -7   9      160.78      180.09     27.66 o 
  -3  -7   9     1766.12     1818.24     57.72 o 
  -2  -7   9      524.29      565.13     34.07 o 
  -7  -6   9     1721.36     1913.21     72.45 o 
  -6  -6   9      102.76      133.49     29.99 o 
  -5  -6   9     2111.88     2485.33     71.84 o 
  -4  -6   9       13.74       14.62     20.61 o 
  -3  -6   9      760.12      764.03     38.18 o 
  -2  -6   9     1226.61     1283.99     44.65 o 
  -1  -6   9      869.91      932.95     36.66 o 
  -7  -5   9      839.26      804.30     50.41 o 
  -6  -5   9      252.31      279.55     34.16 o 
  -5  -5   9     1656.19     2102.17     65.38 o 
  -4  -5   9      214.40      216.60     27.77 o 
  -3  -5   9     1421.64     1583.80     51.02 o 
  -2  -5   9      821.43      804.74     36.26 o 
  -1  -5   9     1615.44     1633.64     45.86 o 
   0  -5   9      748.04      769.48     31.04 o 
  -7  -4   9     1299.82     1335.95     57.15 o 
  -6  -4   9      407.85      483.09     37.35 o 
  -5  -4   9     3093.50     3434.80     78.94 o 
  -4  -4   9      158.69      154.62     25.44 o 
  -3  -4   9     1159.22     1336.47     45.71 o 
  -2  -4   9      172.98      174.70     21.99 o 
  -1  -4   9      159.95      207.02     20.77 o 
   0  -4   9     3291.61     3522.37     59.10 o 
   1  -4   9      309.84      322.96     21.35 o 
  11  -4   9     1816.41     2035.79     69.66 o 
  -7  -3   9     1694.13     1969.81     68.21 o 
  -6  -3   9      421.26      494.74     38.01 o 
  -5  -3   9     2277.98     2617.87     67.13 o 
  -4  -3   9      138.97      131.97     22.17 o 
  -3  -3   9     2271.96     2550.71     59.29 o 
  -2  -3   9      685.91      685.06     31.76 o 
  -1  -3   9     3943.77     3962.35     64.97 o 
   0  -3   9     3630.12     3626.99     59.26 o 
   1  -3   9     2026.55     2143.61     44.22 o 
  11  -3   9      822.03      929.47     47.79 o 
  12  -3   9       22.41      -21.68     21.87 o 
  -7  -2   9     1077.95     1204.83     54.96 o 
  -6  -2   9      510.55      487.68     37.09 o 
  -5  -2   9     1709.80     1963.71     59.67 o 
  -4  -2   9      126.57      110.43     22.68 o 
  -3  -2   9     3393.17     4063.50     75.61 o 
  -2  -2   9      408.35      483.68     28.39 o 
  -1  -2   9      928.33      941.35     34.15 o 
   0  -2   9     3942.69     4489.60     65.28 o 
   1  -2   9      194.47      220.86     17.09 o 
   2  -2   9     4428.28     4506.49     56.68 o 
  10  -2   9      780.05      928.48     43.24 o 
  11  -2   9     1321.77     1504.67     55.75 o 
  12  -2   9      327.39      309.01     32.89 o 
  -7  -1   9     1291.77     1313.03     54.69 o 
  -6  -1   9      652.41      682.39     41.13 o 
  -5  -1   9     2101.56     2379.81     64.32 o 
  -4  -1   9       79.53      108.68     20.95 o 
  -3  -1   9     3723.20     4194.99     74.80 o 
  -2  -1   9     1378.71     1527.09     43.59 o 
  -1  -1   9     2247.25     2407.36     50.43 o 
   0  -1   9      565.70      627.77     26.35 o 
   1  -1   9     1853.81     1835.59     39.39 o 
   2  -1   9     2250.28     2223.55     39.64 o 
   3  -1   9      823.29      785.48     23.15 o 
   9  -1   9     2564.10     2637.80     62.32 o 
  10  -1   9     1668.50     1903.11     57.12 o 
  11  -1   9     1942.04     2171.74     63.17 o 
  12  -1   9      321.14      386.85     35.16 o 
  13  -1   9     1165.01     1209.90     53.86 o 
  -7   0   9     1266.80     1204.44     52.41 o 
  -6   0   9      790.86      861.90     43.00 o 
  -5   0   9     1895.29     2112.86     60.24 o 
  -4   0   9      339.20      346.80     26.98 o 
  -3   0   9     2301.82     2505.59     57.72 o 
  -2   0   9      867.11      936.30     35.57 o 
  -1   0   9     1779.98     1890.21     44.82 o 
   0   0   9      565.40      589.75     25.34 o 
   1   0   9     2659.66     2632.00     45.51 o 
   2   0   9     2622.47     2452.33     41.69 o 
   3   0   9     1783.26     1601.51     32.33 o 
   4   0   9     1921.24     1761.56     31.76 o 
   8   0   9     2656.02     2675.25     57.97 o 
   9   0   9     1464.16     1495.48     46.91 o 
  10   0   9     1084.81     1103.47     42.50 o 
  11   0   9     2424.66     2602.43     67.01 o 
  12   0   9      132.67      185.70     25.83 o 
  13   0   9     1417.14     1557.83     58.99 o 
  -7   1   9      383.32      323.55     31.62 o 
  -6   1   9      572.61      549.56     35.63 o 
  -5   1   9      903.87      918.62     40.28 o 
  -4   1   9       43.63       28.18     18.30 o 
  -3   1   9     1888.28     2059.88     51.61 o 
  -2   1   9      294.34      260.82     21.91 o 
  -1   1   9     4786.36     4988.78     69.42 o 
   0   1   9      440.89      494.60     23.24 o 
   1   1   9     2876.80     2782.81     46.78 o 
   2   1   9     2159.85     2129.36     39.63 o 
   3   1   9       34.01       26.31      9.89 o 
   4   1   9     6895.65     6404.36     61.26 o 
   5   1   9      356.71      398.02     16.83 o 
   6   1   9     4759.87     4476.77     66.89 o 
   7   1   9     1128.23     1094.96     36.17 o 
   8   1   9     5978.14     5901.73     82.13 o 
   9   1   9     3358.74     3364.26     65.44 o 
  10   1   9     1968.46     2045.57     55.13 o 
  11   1   9     2739.01     3023.83     70.47 o 
  12   1   9      341.87      369.10     30.73 o 
  13   1   9     1685.22     1975.29     65.21 o 
  14   1   9       16.58        4.24     22.31 o 
  -7   2   9      614.23      602.77     38.47 o 
  -6   2   9      544.66      522.94     34.58 o 
  -5   2   9     2701.60     2859.14     66.99 o 
  -4   2   9      777.71      745.00     34.27 o 
  -3   2   9     2390.62     2529.13     55.92 o 
  -2   2   9      121.82      106.50     17.25 o 
  -1   2   9     4564.79     4458.87     66.00 o 
   0   2   9     2194.47     2242.17     45.43 o 
   1   2   9     3314.35     2896.28     49.69 o 
   2   2   9     2706.93     2538.95     49.37 o 
   3   2   9     1374.07     1271.05     30.47 o 
   4   2   9     3526.39     3311.77     94.69 o 
   5   2   9      357.05      398.14     14.22 o 
   6   2   9     2290.54     2172.31     29.06 o 
   7   2   9     1679.17     1664.93     42.22 o 
   8   2   9     3957.40     3940.54     66.55 o 
   9   2   9     3372.77     3496.44     66.97 o 
  10   2   9     1025.70     1145.22     41.59 o 
  11   2   9     2661.06     2846.88     67.13 o 
  12   2   9      504.92      637.30     38.19 o 
  13   2   9     1864.38     2076.24     64.72 o 
  14   2   9      247.47      214.28     27.87 o 
  -6   3   9     1048.64      998.43     45.34 o 
  -5   3   9      939.53      948.59     41.55 o 
  -4   3   9      102.66      101.14     19.42 o 
  -3   3   9     2910.77     2811.05     59.69 o 
  -2   3   9      481.98      496.79     26.78 o 
  -1   3   9     8807.93     9355.37     96.85 o 
   0   3   9     1505.65     1542.83     39.05 o 
   1   3   9     6273.85     6123.21     50.20 o 
   2   3   9      370.34      371.47     14.12 o 
   3   3   9     1876.00     1962.82     28.36 o 
   4   3   9     1390.79     1173.77     22.23 o 
   5   3   9       53.10       49.43     15.91 o 
   6   3   9     4606.70     4369.70    142.06 o 
   7   3   9     2289.94     2101.60     52.39 o 
   8   3   9     2958.98     2842.17     56.91 o 
   9   3   9     2389.15     2231.42     53.36 o 
  10   3   9     1319.33     1302.04     43.78 o 
  11   3   9     1496.37     1559.29     50.37 o 
  12   3   9      395.35      432.00     32.05 o 
  13   3   9     2809.18     3098.59     76.22 o 
  14   3   9        6.98      -15.53     21.22 o 
  15   3   9     2078.09     2012.88     67.15 o 
  -6   4   9      732.93      726.04     40.61 o 
  -5   4   9     1648.49     1607.20     53.14 o 
  -4   4   9      152.02      131.87     21.88 o 
  -3   4   9     4306.49     4279.60     74.70 o 
  -2   4   9      173.00      158.13     18.91 o 
  -1   4   9     1964.74     1843.07     44.86 o 
   0   4   9      394.66      371.67     22.94 o 
   1   4   9     2265.40     2279.90     45.48 o 
   2   4   9     1669.47     1688.84     27.37 o 
   3   4   9     1356.03     1280.44     23.85 o 
   4   4   9     5051.74     5130.44     46.10 o 
   5   4   9      300.64      319.05     13.37 o 
   6   4   9     6191.86     6013.01    107.20 o 
   7   4   9       70.06       72.95      9.36 o 
   8   4   9      777.17      774.17     32.04 o 
   9   4   9      970.38     1035.47     38.06 o 
  10   4   9     1492.16     1611.07     48.40 o 
  11   4   9     2384.30     2732.94     64.01 o 
  12   4   9      629.69      636.14     35.96 o 
  13   4   9     3002.13     3534.75     80.77 o 
  14   4   9      103.38      136.01     24.86 o 
  15   4   9     1216.24     1219.21     54.27 o 
  -5   5   9      553.76      560.41     34.35 o 
  -4   5   9      347.21      319.56     26.77 o 
  -3   5   9     1265.27     1345.27     43.74 o 
  -2   5   9       68.66       66.43     16.77 o 
  -1   5   9     1813.72     1826.68     45.50 o 
   0   5   9      665.27      603.14     27.48 o 
   1   5   9     6045.14     5988.97     74.10 o 
   2   5   9     1045.68     1019.77     22.10 o 
   3   5   9     3182.05     3391.53     38.67 o 
   4   5   9      594.42      520.16     16.56 o 
   5   5   9      143.62      151.07     14.02 o 
   6   5   9      410.97      369.48     15.03 o 
   7   5   9      941.98      878.83     21.60 o 
   8   5   9     1511.79     1488.77     28.42 o 
   9   5   9     2169.14     2033.51     50.46 o 
  10   5   9     2378.37     2624.39     60.62 o 
  11   5   9     3003.95     3120.40     68.46 o 
  12   5   9      228.85      223.32     25.31 o 
  13   5   9     2338.33     2648.10     70.00 o 
  14   5   9      114.42       81.34     23.93 o 
  15   5   9     2203.50     2095.54     67.09 o 
  -5   6   9      488.63      455.55     33.32 o 
  -4   6   9      124.78      141.74     22.07 o 
  -3   6   9     2627.40     2708.66     63.39 o 
  -2   6   9        5.46        0.66     15.31 o 
  -1   6   9     3695.90     3664.41     65.67 o 
   0   6   9      219.10      227.59     19.90 o 
   1   6   9     2564.50     2512.73     50.32 o 
   2   6   9      924.10      881.44     30.77 o 
   3   6   9     1225.03     1244.31     97.14 o 
   4   6   9     2823.62     2731.61     92.58 o 
   5   6   9      250.23      244.12     27.59 o 
   6   6   9     6571.83     6570.86     56.04 o 
   7   6   9      332.42      309.98     14.84 o 
   8   6   9     5561.92     5441.44     87.93 o 
   9   6   9       21.82       27.19     14.72 o 
  10   6   9      733.15      754.08     35.02 o 
  11   6   9     2421.92     2627.64     63.11 o 
  12   6   9      160.90      169.43     24.35 o 
  13   6   9     2175.66     2303.64     64.52 o 
  14   6   9       41.60       36.06     21.11 o 
  15   6   9     2295.90     2227.60     68.98 o 
  -4   7   9      994.84      918.21     42.27 o 
  -3   7   9      711.13      747.96     36.76 o 
  -2   7   9      143.46      151.41     20.80 o 
  -1   7   9     1425.71     1560.15     45.85 o 
   0   7   9      146.60      133.33     18.65 o 
   1   7   9     2167.95     2143.25     48.35 o 
   2   7   9     2871.16     3001.33     55.67 o 
   3   7   9     4965.25     4990.71    455.34 o 
   4   7   9     2176.69     2180.61     99.10 o 
   5   7   9     2616.58     2617.23    183.48 o 
   6   7   9     1760.01     1742.09     72.65 o 
   7   7   9      152.07      158.79     12.32 o 
   8   7   9     1518.79     1564.43     41.44 o 
   9   7   9     1000.20      891.64     35.42 o 
  10   7   9     1312.70     1361.67     43.91 o 
  11   7   9     1634.49     1535.04     48.99 o 
  12   7   9      761.08      811.04     38.56 o 
  13   7   9     1003.57     1071.12     46.13 o 
  14   7   9      104.48      108.81     22.94 o 
  15   7   9     1443.86     1444.98     58.25 o 
  -3   8   9      814.32      710.40     38.47 o 
  -2   8   9      106.94       67.19     19.03 o 
  -1   8   9     4257.24     4500.21     78.41 o 
   0   8   9       36.33       52.60     15.57 o 
   1   8   9     4619.43     4795.09     74.85 o 
   2   8   9       20.44       35.17     14.21 o 
   3   8   9     2330.76     2127.70    456.52 o 
   4   8   9     1333.12     1277.60     73.57 o 
   5   8   9      605.18      624.05     48.13 o 
   6   8   9     3344.84     3246.72     87.41 o 
   7   8   9       18.22       32.15      9.81 o 
   8   8   9     4297.11     4235.16     50.25 o 
   9   8   9       67.07       45.81     16.30 o 
  10   8   9     1463.03     1595.53     48.77 o 
  11   8   9      298.38      306.05     27.38 o 
  12   8   9      163.24      186.17     23.94 o 
  13   8   9     1859.81     1949.74     60.25 o 
  14   8   9       91.94       53.03     20.98 o 
  15   8   9     1742.93     1698.19     61.19 o 
  -3   9   9     1380.05     1296.26     50.12 o 
  -2   9   9      636.16      585.43     35.47 o 
  -1   9   9     1584.67     1596.41     50.56 o 
   0   9   9        3.00       -2.48     15.47 o 
   1   9   9      995.52     1067.21     39.13 o 
   2   9   9      471.11      513.60     28.17 o 
   3   9   9     1163.19     1207.51     38.61 o 
   4   9   9     3143.44     3167.17    386.89 o 
   5   9   9     3102.32     3166.55    229.94 o 
   6   9   9     2162.77     2073.22     72.65 o 
   7   9   9      507.32      483.58     19.22 o 
   8   9   9      996.57     1008.89     29.02 o 
   9   9   9       42.57       37.02     15.00 o 
  10   9   9      765.08      732.76     36.35 o 
  11   9   9      664.04      583.77     32.38 o 
  12   9   9      708.76      712.15     38.91 o 
  13   9   9     1386.38     1442.01     52.44 o 
  14   9   9      132.33       90.27     22.17 o 
  15   9   9      810.67      840.43     46.47 o 
  -2  10   9       19.72       -2.22     18.54 o 
  -1  10   9      731.55      725.70     38.19 o 
   0  10   9      240.36      281.65     26.21 o 
   1  10   9     2116.39     2167.22     56.05 o 
   2  10   9      377.71      417.73     27.66 o 
   3  10   9     2600.17     2715.88     59.25 o 
   4  10   9      856.60      720.67    195.79 o 
   5  10   9      820.82      818.82     39.70 o 
   6  10   9     2116.56     2028.58    211.43 o 
   7  10   9       53.43       69.43     11.69 o 
   8  10   9     2055.18     1993.24     37.34 o 
   9  10   9       19.98       18.03     15.20 o 
  10  10   9     2392.78     2318.85     60.53 o 
  11  10   9      235.45      236.79     24.91 o 
  12  10   9      716.37      639.87     38.11 o 
  13  10   9      864.93      942.14     45.16 o 
  14  10   9       83.69       54.33     21.17 o 
   0  11   9      222.42      241.10     25.86 o 
   1  11   9     1256.83     1310.14     47.26 o 
   2  11   9       61.92       88.15     19.18 o 
   3  11   9      871.42      969.20     39.38 o 
   4  11   9     1331.71     1342.14     44.31 o 
   5  11   9      455.21      457.04     59.00 o 
   6  11   9     2775.51     2848.30    304.76 o 
   7  11   9     1237.38     1240.62    100.38 o 
   8  11   9     2007.88     2005.32     67.73 o 
   9  11   9       72.56       92.66     19.61 o 
  10  11   9     1744.58     1847.12     56.50 o 
  11  11   9      161.59      115.22     21.06 o 
  12  11   9      789.14      801.99     41.26 o 
  13  11   9      860.08      810.63     43.15 o 
   1  12   9     1068.40     1082.95     45.21 o 
   2  12   9      532.06      582.91     34.27 o 
   3  12   9     1472.65     1526.06     50.68 o 
   4  12   9      541.50      496.79     30.97 o 
   5  12   9     1186.47     1250.56     45.46 o 
   6  12   9     1092.32     1095.68    144.36 o 
   7  12   9      693.68      684.65     52.19 o 
   8  12   9     2123.93     1944.02     56.55 o 
   9  12   9       48.92       35.26     17.50 o 
  10  12   9     1548.72     1439.98     50.45 o 
  11  12   9       70.83       47.70     18.11 o 
  12  12   9      759.28      635.23     38.35 o 
   3  13   9      865.24      912.73     42.25 o 
   4  13   9      131.40      154.07     23.33 o 
   5  13   9      692.17      764.20     39.04 o 
   6  13   9     1136.82     1050.61    121.10 o 
   7  13   9      204.14      149.95     20.56 o 
   8  13   9     2245.23     2084.25     61.20 o 
   9  13   9       74.05       58.44     17.82 o 
  10  13   9     1188.45     1058.04     45.91 o 
  11  13   9       33.31       20.26     18.08 o 
   7  14   9      187.96      145.59     21.29 o 
   8  14   9     1191.20      882.05     41.81 o 
   9  14   9      304.22      227.64     24.89 o 
  -6  -8  10      403.09      421.90     42.28 o 
  -5  -8  10      436.44      416.00     41.35 o 
  -6  -7  10      471.97      564.96     46.90 o 
  -5  -7  10     1153.78     1302.02     58.84 o 
  -4  -7  10      532.69      569.88     42.34 o 
  -3  -7  10      435.09      450.54     35.21 o 
  -6  -6  10      167.83      130.77     32.16 o 
  -5  -6  10      601.17      680.21     44.44 o 
  -4  -6  10     1242.94     1420.90     55.95 o 
  -3  -6  10      484.66      526.45     35.75 o 
  -2  -6  10     3345.04     3599.17     76.35 o 
  -6  -5  10      351.73      365.92     36.89 o 
  -5  -5  10     2307.34     2598.38     74.08 o 
  -4  -5  10     1009.82     1147.29     50.74 o 
  -3  -5  10     1213.61     1372.78     49.74 o 
  -2  -5  10      979.76     1069.82     43.62 o 
  -1  -5  10      343.93      342.91     26.20 o 
  -6  -4  10       89.21       86.47     28.19 o 
  -5  -4  10      977.47     1233.67     53.40 o 
  -4  -4  10      656.78      697.97     39.70 o 
  -3  -4  10      367.18      374.25     30.47 o 
  -2  -4  10     2128.89     2404.42     59.11 o 
  -1  -4  10      713.81      767.95     34.37 o 
   0  -4  10     5570.82     5939.09     83.89 o 
  12  -4  10      823.37      850.54     52.42 o 
  -7  -3  10      934.15     1009.33     55.32 o 
  -6  -3  10      200.34      213.27     31.23 o 
  -5  -3  10     1406.13     1661.41     60.86 o 
  -4  -3  10      993.01     1164.76     49.28 o 
  -3  -3  10     1940.61     2183.64     61.65 o 
  -2  -3  10     2069.48     2483.54     61.26 o 
  -1  -3  10      656.77      658.77     32.18 o 
   0  -3  10     3020.44     3242.68     60.96 o 
   1  -3  10       36.68       43.79     13.01 o 
  11  -3  10     1395.17     1617.00     62.80 o 
  12  -3  10      710.58      721.17     47.05 o 
  -6  -2  10       37.68       31.02     24.02 o 
  -5  -2  10     1934.74     2269.00     67.69 o 
  -4  -2  10      357.20      363.01     31.89 o 
  -3  -2  10     1524.36     1818.99     55.28 o 
  -2  -2  10     2517.81     2830.98     63.29 o 
  -1  -2  10      250.33      285.30     23.40 o 
   0  -2  10     6308.98     6594.76     83.66 o 
   1  -2  10       63.71       62.35     13.90 o 
   2  -2  10     9261.26     9163.16     85.62 o 
  10  -2  10        4.41       11.25     17.51 o 
  11  -2  10     1706.51     1928.50     66.23 o 
  12  -2  10      603.59      686.85     43.76 o 
  13  -2  10      450.76      478.44     42.21 o 
  -6  -1  10       28.46       -4.74     24.04 o 
  -5  -1  10      938.63     1042.78     47.79 o 
  -4  -1  10      956.01     1071.31     45.67 o 
  -3  -1  10     2048.18     2344.87     59.92 o 
  -2  -1  10     3730.80     4234.36     75.23 o 
  -1  -1  10     1794.84     1993.99     49.67 o 
   0  -1  10     4073.99     4305.17     67.24 o 
   1  -1  10      359.25      420.69     22.65 o 
   2  -1  10     2927.17     2781.40     47.70 o 
   3  -1  10      492.12      435.27     20.35 o 
   9  -1  10      854.32      909.06     39.96 o 
  10  -1  10       23.83       33.71     17.76 o 
  11  -1  10     1156.73     1319.47     51.68 o 
  12  -1  10     1447.86     1569.29     60.89 o 
  13  -1  10      822.72      865.94     49.29 o 
  -6   0  10       18.75       -8.28     20.45 o 
  -5   0  10     2707.13     2787.87     71.77 o 
  -4   0  10      159.35      192.45     25.83 o 
  -3   0  10     1986.53     2296.22     58.43 o 
  -2   0  10     1023.52     1139.83     40.87 o 
  -1   0  10      330.81      351.42     24.11 o 
   0   0  10     2554.35     2856.75     54.02 o 
   1   0  10      194.35      220.54     18.09 o 
   2   0  10     8187.22     8162.06     81.03 o 
   3   0  10      309.45      317.90     17.67 o 
   4   0  10     9351.94     8681.91     75.50 o 
   8   0  10      205.43      236.29     22.86 o 
   9   0  10     1775.74     2054.90     55.83 o 
  10   0  10      330.20      308.48     26.53 o 
  11   0  10     2957.87     3511.99     79.61 o 
  12   0  10      209.18      253.56     30.15 o 
  13   0  10      970.20     1050.13     51.66 o 
  14   0  10      585.04      640.66     44.88 o 
  -6   1  10       73.29       53.61     19.99 o 
  -5   1  10     1807.13     1922.68     58.89 o 
  -4   1  10      172.81      181.34     24.04 o 
  -3   1  10      669.27      660.47     34.13 o 
  -2   1  10     1665.69     1796.92     48.53 o 
  -1   1  10     1808.09     1969.59     48.10 o 
   0   1  10     4171.28     4351.98     66.16 o 
   1   1  10     1841.59     1841.71     41.82 o 
   2   1  10     3723.28     3636.98     45.03 o 
   3   1  10        0.29       -7.45     11.59 o 
   4   1  10     1845.15     1690.44     62.80 o 
   5   1  10     2432.40     2186.83     87.77 o 
   6   1  10     1357.81     1354.36     40.80 o 
   7   1  10     5030.14     5142.61     78.52 o 
   8   1  10     1248.78     1199.45     40.72 o 
   9   1  10     2449.28     2727.32     61.32 o 
  10   1  10      156.65      170.41     22.05 o 
  11   1  10     1267.85     1376.59     49.93 o 
  12   1  10      688.22      839.70     43.43 o 
  13   1  10      837.61      829.83     46.44 o 
  14   1  10     1548.96     1490.44     61.99 o 
  -6   2  10       37.76       11.36     19.48 o 
  -5   2  10     1213.56     1265.02     49.47 o 
  -4   2  10      515.29      556.42     34.47 o 
  -3   2  10     2170.84     2206.25     56.65 o 
  -2   2  10      596.89      609.52     30.51 o 
  -1   2  10     2077.19     2248.30     51.63 o 
   0   2  10     2204.74     2283.48     49.49 o 
   1   2  10      129.14      105.54     13.44 o 
   2   2  10     5422.51     5204.32     48.29 o 
   3   2  10     2308.30     2194.51     31.60 o 
   4   2  10    10809.80    10409.91    287.67 o 
   5   2  10      678.50      764.06     19.32 o 
   6   2  10     8341.66     7911.77    261.62 o 
   7   2  10      484.33      497.70     27.40 o 
   8   2  10     1863.55     1735.03     47.84 o 
   9   2  10     1116.32     1240.86     42.92 o 
  10   2  10       19.11       25.21     15.17 o 
  11   2  10     1462.34     1607.11     52.80 o 
  12   2  10      414.36      468.84     34.62 o 
  13   2  10     2036.80     2172.92     69.53 o 
  14   2  10      345.80      399.37     36.54 o 
  15   2  10      380.12      342.49     35.27 o 
  -5   3  10     1733.69     1782.41     57.63 o 
  -4   3  10        3.96       -1.00     18.21 o 
  -3   3  10     1902.38     2050.14     55.51 o 
  -2   3  10      451.88      514.88     29.59 o 
  -1   3  10      721.53      720.32     31.91 o 
   0   3  10     4633.20     4947.24     71.95 o 
   1   3  10      862.28      809.44     29.46 o 
   2   3  10     6696.98     6395.97    374.88 o 
   3   3  10      132.06      107.69     10.79 o 
   4   3  10     4651.09     4654.27    113.92 o 
   5   3  10      239.06      227.24     12.62 o 
   6   3  10     3453.56     3423.40     39.62 o 
   7   3  10     3307.99     3102.63    143.58 o 
   8   3  10     1886.05     1909.36     49.80 o 
   9   3  10     4184.16     4253.92     75.07 o 
  10   3  10      648.80      680.52     34.52 o 
  11   3  10     1782.68     1967.12     58.21 o 
  12   3  10       68.10       69.47     22.03 o 
  13   3  10     1690.39     1761.03     60.53 o 
  14   3  10      336.11      330.37     32.32 o 
  15   3  10      346.46      324.53     33.15 o 
  -5   4  10     1568.92     1535.10     54.53 o 
  -4   4  10      131.61      132.08     22.88 o 
  -3   4  10     2622.39     2641.56     62.61 o 
  -2   4  10      731.08      730.53     33.88 o 
  -1   4  10     2983.27     3022.72     59.88 o 
   0   4  10     1070.60      987.98     34.81 o 
   1   4  10     1058.70     1103.88     35.75 o 
   2   4  10     1374.51     1201.38    121.25 o 
   3   4  10      117.48      113.25     11.00 o 
   4   4  10     4866.84     4763.11    121.24 o 
   5   4  10     1504.84     1544.27     31.64 o 
   6   4  10     6594.37     6869.60    233.57 o 
   7   4  10      859.14      917.46     29.61 o 
   8   4  10     2927.64     2751.54    151.59 o 
   9   4  10     2113.78     2139.44     54.67 o 
  10   4  10      410.36      361.21     26.32 o 
  11   4  10     2036.63     2288.79     61.24 o 
  12   4  10       60.99       45.92     18.96 o 
  13   4  10     2047.73     2253.75     67.28 o 
  14   4  10      760.32      809.48     45.49 o 
  15   4  10     1071.75     1023.95     52.09 o 
  -4   5  10       83.94       77.09     20.31 o 
  -3   5  10     1965.01     1946.83     55.33 o 
  -2   5  10      469.20      432.72     28.28 o 
  -1   5  10      999.22     1001.98     37.53 o 
   0   5  10     1389.06     1338.42     40.93 o 
   1   5  10      323.69      322.45     22.56 o 
   2   5  10     5347.53     5476.66     72.78 o 
   3   5  10      381.67      351.12     15.37 o 
   4   5  10     6246.12     6401.74     88.99 o 
   5   5  10      583.57      619.15     19.17 o 
   6   5  10     4071.96     4063.15    123.93 o 
   7   5  10     1101.80     1186.20     74.11 o 
   8   5  10     2548.40     2515.96    184.19 o 
   9   5  10     3845.04     4055.96     73.82 o 
  10   5  10      461.16      459.69     29.62 o 
  11   5  10     3177.20     3478.27     74.84 o 
  12   5  10      102.23       96.06     20.94 o 
  13   5  10     1703.39     1755.38     59.10 o 
  14   5  10      141.05      155.79     25.93 o 
  15   5  10      693.40      662.77     43.65 o 
  -4   6  10       39.45       50.84     20.16 o 
  -3   6  10     1273.00     1310.58     48.45 o 
  -2   6  10      497.37      476.31     30.64 o 
  -1   6  10     1208.61     1235.77     42.35 o 
   0   6  10      776.89      732.45     32.63 o 
   1   6  10      781.46      799.75     31.85 o 
   2   6  10     2759.41     2792.40     54.91 o 
   3   6  10       87.25       76.41     10.11 o 
   4   6  10     3434.19     3319.42    207.77 o 
   5   6  10     1082.52     1256.58     26.75 o 
   6   6  10     4239.46     4368.65     47.94 o 
   7   6  10     2669.55     2723.86     78.26 o 
   8   6  10     2588.21     2653.50     60.54 o 
   9   6  10     4020.28     4321.53     76.73 o 
  10   6  10      862.43      802.92     36.49 o 
  11   6  10     3984.42     4431.50     83.45 o 
  12   6  10      161.69      127.20     21.86 o 
  13   6  10     1730.47     1910.83     61.54 o 
  14   6  10       90.74       99.62     22.40 o 
  15   6  10     1015.41      954.14     49.30 o 
  -3   7  10     1347.66     1374.83     50.51 o 
  -2   7  10      110.72       86.48     19.50 o 
  -1   7  10     1661.90     1787.73     51.15 o 
   0   7  10     1007.67      922.38     36.55 o 
   1   7  10      955.02      998.88     36.71 o 
   2   7  10     2191.47     2274.13     51.88 o 
   3   7  10      197.93      213.11     21.08 o 
   4   7  10     3131.72     3124.42    301.47 o 
   5   7  10      712.46      812.57     26.25 o 
   6   7  10     2169.78     2144.23     94.10 o 
   7   7  10     2097.13     2111.06     54.14 o 
   8   7  10     1775.56     1809.16     38.05 o 
   9   7  10     1982.34     1989.76     53.45 o 
  10   7  10      569.28      528.63     30.60 o 
  11   7  10     3927.29     3946.52     77.73 o 
  12   7  10       65.38       91.38     19.95 o 
  13   7  10     2346.48     2421.85     67.45 o 
  14   7  10       77.15       85.53     21.37 o 
  15   7  10     1032.09      964.46     49.42 o 
  -2   8  10      106.05      104.37     21.94 o 
  -1   8  10     1775.29     1739.71     52.57 o 
   0   8  10     1180.82     1249.33     43.42 o 
   1   8  10      755.60      740.09     33.66 o 
   2   8  10     1920.68     2090.64     52.06 o 
   3   8  10       63.41       53.72     16.20 o 
   4   8  10     4571.91     4401.11    492.17 o 
   5   8  10       12.14       11.51      9.88 o 
   6   8  10     2887.37     2865.40    195.20 o 
   7   8  10      480.44      539.61     27.36 o 
   8   8  10     1890.45     1926.23     35.53 o 
   9   8  10     1605.01     1711.38     50.49 o 
  10   8  10      842.33      771.26     36.61 o 
  11   8  10     2947.42     2944.71     68.81 o 
  12   8  10      333.74      312.40     28.25 o 
  13   8  10     1468.43     1466.16     54.23 o 
  14   8  10       54.07       59.96     22.76 o 
  -1   9  10      821.32      876.36     40.93 o 
   0   9  10      527.46      507.88     32.41 o 
   1   9  10      460.71      502.37     30.53 o 
   2   9  10     1301.01     1250.95     42.45 o 
   3   9  10      390.69      410.63     26.18 o 
   4   9  10      990.90     1157.40     39.16 o 
   5   9  10       46.31       50.56     10.56 o 
   6   9  10     1461.85     1450.69    138.04 o 
   7   9  10     1580.72     1605.59     53.20 o 
   8   9  10     1117.60     1123.78     28.91 o 
   9   9  10     2090.37     2094.77     57.15 o 
  10   9  10     1183.67     1129.16     44.43 o 
  11   9  10     2300.18     2401.74     64.21 o 
  12   9  10      230.81      214.10     25.53 o 
  13   9  10     2045.94     1978.01     62.22 o 
  14   9  10       64.91       30.66     21.46 o 
   0  10  10      231.25      228.21     25.55 o 
   1  10  10     1235.80     1341.66     47.79 o 
   2  10  10      398.14      418.35     28.92 o 
   3  10  10      338.72      324.47     25.50 o 
   4  10  10     1275.65     1367.67     44.57 o 
   5  10  10       19.65       15.61      9.89 o 
   6  10  10     2231.94     2085.37    205.75 o 
   7  10  10      248.85      248.12     16.25 o 
   8  10  10      819.54      739.27     46.74 o 
   9  10  10     1378.40     1484.82     49.35 o 
  10  10  10      631.75      613.06     35.60 o 
  11  10  10     2039.29     1981.90     58.94 o 
  12  10  10      116.47      100.59     20.84 o 
  13  10  10     3009.57     2908.99     75.48 o 
   1  11  10      674.42      701.01     37.53 o 
   2  11  10     1615.32     1653.78     52.87 o 
   3  11  10      400.67      427.17     29.68 o 
   4  11  10     1877.87     2114.34     56.43 o 
   5  11  10      173.81      178.16     22.87 o 
   6  11  10     1378.52     1349.48    263.14 o 
   7  11  10       59.68       70.29     30.99 o 
   8  11  10     1311.05     1287.09     81.55 o 
   9  11  10     1542.57     1504.48     51.65 o 
  10  11  10      803.31      857.68     40.88 o 
  11  11  10     1958.17     1970.15     60.53 o 
  12  11  10      570.46      596.00     37.25 o 
  13  11  10     2055.96     1932.35     63.83 o 
   3  12  10      419.75      434.71     31.34 o 
   4  12  10      544.62      559.35     34.17 o 
   5  12  10       51.21       39.37     18.59 o 
   6  12  10     1156.56      998.08    272.57 o 
   7  12  10      372.01      325.76     57.53 o 
   8  12  10     1484.97     1384.57    137.37 o 
   9  12  10     1126.74      938.75     42.11 o 
  10  12  10      592.63      545.04     35.42 o 
  11  12  10     1412.57     1422.18     53.48 o 
  12  12  10      233.49      194.46     25.84 o 
   5  13  10      176.49      122.05     22.33 o 
   6  13  10     1241.56     1234.41     47.40 o 
   7  13  10        9.22        0.95     12.08 o 
   8  13  10      735.03      613.02     35.75 o 
   9  13  10      239.24      204.24     24.49 o 
  10  13  10      130.71       73.20     18.94 o 
   8  14  10      418.81      244.34     25.06 o 
  -5  -7  11      124.92      107.00     26.60 o 
  -5  -6  11      279.68      209.43     33.05 o 
  -4  -6  11     1050.21     1083.32     51.30 o 
  -3  -6  11       75.23       71.65     22.95 o 
  -5  -5  11      270.07      268.07     35.10 o 
  -4  -5  11     2327.60     2644.48     76.47 o 
  -3  -5  11       69.90       61.49     23.77 o 
  -2  -5  11     1948.96     2140.01     61.79 o 
  -5  -4  11      261.72      245.84     32.48 o 
  -4  -4  11     1694.66     2014.39     66.51 o 
  -3  -4  11       76.58       72.54     24.26 o 
  -2  -4  11     1235.69     1546.55     53.40 o 
  -1  -4  11      142.05      193.59     23.56 o 
  11  -4  11      330.81      364.52     37.47 o 
  -5  -3  11      271.77      287.66     34.33 o 
  -4  -3  11     1201.08     1375.34     56.22 o 
  -3  -3  11       73.68      118.03     24.46 o 
  -2  -3  11     2330.65     2607.09     65.48 o 
  -1  -3  11       54.06       58.98     18.73 o 
   0  -3  11     1173.58     1159.43     40.46 o 
  11  -3  11      420.12      483.36     39.86 o 
  -5  -2  11      349.88      386.16     36.75 o 
  -4  -2  11     2165.02     2302.43     68.38 o 
  -3  -2  11      216.60      229.85     28.33 o 
  -2  -2  11     2716.68     3043.08     69.14 o 
  -1  -2  11       18.92       14.77     17.25 o 
   0  -2  11     1299.40     1479.81     44.32 o 
   1  -2  11      647.98      696.90     29.82 o 
  10  -2  11     1217.97     1395.11     55.72 o 
  11  -2  11     1258.95     1390.95     58.33 o 
  12  -2  11     1615.16     1779.16     68.13 o 
  -5  -1  11      721.64      691.98     43.58 o 
  -4  -1  11     1563.41     1665.76     58.48 o 
  -3  -1  11      323.73      376.75     31.06 o 
  -2  -1  11     3117.63     3670.10     74.56 o 
  -1  -1  11      204.33      249.64     23.80 o 
   0  -1  11     2645.26     2687.12     56.84 o 
   1  -1  11      294.46      295.38     21.57 o 
   2  -1  11     1697.46     1593.30     39.58 o 
   9  -1  11     2378.44     2622.17     68.14 o 
  10  -1  11      888.21     1017.77     46.73 o 
  11  -1  11     1406.71     1595.98     59.23 o 
  12  -1  11     1073.40     1125.48     55.06 o 
  13  -1  11       61.18       81.49     26.74 o 
  -5   0  11     1056.69     1077.62     49.86 o 
  -4   0  11      870.26      872.00     43.73 o 
  -3   0  11      393.11      455.48     32.13 o 
  -2   0  11     2340.34     2524.86     61.45 o 
  -1   0  11       35.52       57.16     18.16 o 
   0   0  11     2717.63     2820.59     57.58 o 
   1   0  11      522.98      547.07     27.09 o 
   2   0  11     1582.24     1656.88     40.70 o 
   3   0  11     1657.88     1449.06     35.71 o 
   8   0  11      307.29      298.91     26.12 o 
   9   0  11     1729.56     1812.88     55.66 o 
  10   0  11     1192.51     1210.41     47.98 o 
  11   0  11     1332.38     1490.04     55.74 o 
  12   0  11     1589.99     1658.69     62.86 o 
  13   0  11      337.96      350.57     36.20 o 
  -5   1  11      595.08      535.42     37.82 o 
  -4   1  11     2231.24     2279.73     64.07 o 
  -3   1  11      718.95      700.03     37.17 o 
  -2   1  11     2740.97     2827.62     64.18 o 
  -1   1  11      244.59      269.90     24.20 o 
   0   1  11     2458.56     2532.58     55.12 o 
   1   1  11      306.51      322.95     22.11 o 
   2   1  11      520.29      479.64     30.14 o 
   3   1  11     2813.94     2638.61     69.63 o 
   4   1  11      908.00      799.82     44.63 o 
   5   1  11     3223.36     3526.29     66.76 o 
   6   1  11      791.35      697.40     32.86 o 
   7   1  11     3289.24     3500.38     69.36 o 
   8   1  11      836.59      877.57     38.50 o 
   9   1  11     1978.57     2065.59     56.39 o 
  10   1  11     1166.75     1247.20     47.43 o 
  11   1  11     1438.01     1693.65     58.30 o 
  12   1  11     1735.14     1867.97     63.36 o 
  13   1  11      917.23     1041.79     52.02 o 
  14   1  11     1142.52     1229.82     58.75 o 
  -5   2  11     1235.48     1078.36     49.30 o 
  -4   2  11     1429.22     1467.39     53.50 o 
  -3   2  11      759.34      804.46     39.78 o 
  -2   2  11      987.54     1032.15     41.69 o 
  -1   2  11      110.14      108.17     17.49 o 
   0   2  11     2651.94     2927.20     59.78 o 
   1   2  11      620.87      673.44     29.60 o 
   2   2  11     2561.23     2559.04    119.14 o 
   3   2  11     1086.26     1005.73     46.14 o 
   4   2  11     2072.69     2008.34     44.46 o 
   5   2  11     1163.52     1106.91     55.30 o 
   6   2  11      247.77      284.27     22.34 o 
   7   2  11     2053.93     2140.78     53.71 o 
   8   2  11      438.71      439.71     28.43 o 
   9   2  11     1783.97     1875.70     54.68 o 
  10   2  11      787.92      789.95     38.73 o 
  11   2  11     1691.14     1822.15     58.24 o 
  12   2  11     1164.32     1257.92     52.54 o 
  13   2  11     1184.69     1263.03     56.10 o 
  14   2  11     1283.14     1312.07     58.94 o 
  -4   3  11     1186.01     1039.45     45.87 o 
  -3   3  11      171.45      167.46     25.33 o 
  -2   3  11     2798.46     2998.40     67.27 o 
  -1   3  11      160.02      144.07     18.96 o 
   0   3  11     2482.60     2462.10     54.52 o 
   1   3  11       16.37        6.88     15.20 o 
   2   3  11     2129.85     2124.95     47.44 o 
   3   3  11     1403.02     1307.22     27.19 o 
   4   3  11      867.84      778.31     21.32 o 
   5   3  11     3736.30     3531.79     70.94 o 
   6   3  11      451.21      439.97     29.34 o 
   7   3  11     2875.20     3070.63     63.93 o 
   8   3  11       39.53       38.60     15.87 o 
   9   3  11     2917.37     3036.08     67.60 o 
  10   3  11      663.58      714.21     36.48 o 
  11   3  11     2053.80     2074.59     61.42 o 
  12   3  11     1574.23     1637.39     58.12 o 
  13   3  11     1146.22     1289.06     54.33 o 
  14   3  11     2014.80     2035.92     69.02 o 
  -4   4  11      989.14      961.97     44.64 o 
  -3   4  11     1757.19     1704.93     54.14 o 
  -2   4  11     1194.56     1302.71     45.83 o 
  -1   4  11      288.68      252.05     24.23 o 
   0   4  11      964.52      959.71     36.54 o 
   1   4  11      359.58      379.21     25.51 o 
   2   4  11     5148.69     5288.29     74.76 o 
   3   4  11     1179.49     1130.41     33.66 o 
   4   4  11     3554.37     3478.52     43.27 o 
   5   4  11      701.46      699.18     21.08 o 
   6   4  11     2211.63     2167.45    113.78 o 
   7   4  11      213.14      239.55     23.24 o 
   8   4  11       26.89       25.82     16.51 o 
   9   4  11     2030.20     2131.14     57.41 o 
  10   4  11     1732.67     1717.61     53.81 o 
  11   4  11     2551.48     2756.24     69.24 o 
  12   4  11     1516.42     1546.92     55.51 o 
  13   4  11     1293.47     1362.93     54.85 o 
  14   4  11     1096.87     1142.90     54.30 o 
  -3   5  11      491.06      442.50     31.85 o 
  -2   5  11     1399.57     1364.22     47.92 o 
  -1   5  11       66.51       67.45     17.40 o 
   0   5  11     2850.86     2773.49     60.76 o 
   1   5  11       65.89       82.07     17.05 o 
   2   5  11     3948.79     4068.57     66.99 o 
   3   5  11      153.92      159.53     19.06 o 
   4   5  11     2154.56     2266.80     37.60 o 
   5   5  11      463.02      365.09     16.54 o 
   6   5  11      248.05      219.79     14.03 o 
   7   5  11     2628.36     2409.18    117.01 o 
   8   5  11       23.36       35.91     10.29 o 
   9   5  11     4173.19     4119.54     77.54 o 
  10   5  11      643.29      626.51     34.37 o 
  11   5  11     1292.69     1261.32     48.49 o 
  12   5  11     1272.25     1349.91     52.19 o 
  13   5  11      409.58      350.80     32.53 o 
  14   5  11     1751.48     1735.79     63.44 o 
  -3   6  11     1066.87     1061.96     46.49 o 
  -2   6  11     1193.28     1146.58     45.79 o 
  -1   6  11      744.91      693.78     35.36 o 
   0   6  11     1565.11     1554.26     47.09 o 
   1   6  11       85.76       75.52     17.00 o 
   2   6  11     1562.08     1589.59     44.67 o 
   3   6  11     1198.06     1266.17     39.61 o 
   4   6  11     4563.70     4376.62    330.18 o 
   5   6  11     2363.58     2348.00     39.73 o 
   6   6  11     1915.15     1849.99     33.39 o 
   7   6  11     1944.19     2039.69     35.49 o 
   8   6  11      356.04      346.56     17.19 o 
   9   6  11      917.46      897.19     25.84 o 
  10   6  11     1127.36     1136.09     44.50 o 
  11   6  11     1408.70     1433.15     51.54 o 
  12   6  11     1524.17     1720.52     58.10 o 
  13   6  11     1415.09     1448.16     55.73 o 
  14   6  11     1385.25     1386.91     57.52 o 
  -2   7  11      491.38      479.77     33.05 o 
  -1   7  11      134.21      125.47     21.79 o 
   0   7  11     2408.65     2405.81     59.34 o 
   1   7  11      344.81      367.93     26.67 o 
   2   7  11     4015.09     4017.11     71.25 o 
   3   7  11      277.98      277.98     23.65 o 
   4   7  11     4585.84     4928.95     75.43 o 
   5   7  11      374.12      353.60     31.06 o 
   6   7  11      544.93      515.16     19.78 o 
   7   7  11      938.06      934.72     25.47 o 
   8   7  11      109.99      105.31     12.52 o 
   9   7  11     2261.85     2288.88    100.51 o 
  10   7  11      188.48      150.38     22.89 o 
  11   7  11     2427.74     2337.68     63.76 o 
  12   7  11      259.61      235.37     27.35 o 
  13   7  11      502.84      499.34     36.23 o 
  14   7  11      921.72      952.02     47.61 o 
  -1   8  11      253.07      236.10     25.64 o 
   0   8  11     2115.64     2213.20     59.18 o 
   1   8  11       96.14      108.67     21.44 o 
   2   8  11     1638.94     1748.62     50.71 o 
   3   8  11      151.54      150.28     20.75 o 
   4   8  11     1255.56     1251.38     40.69 o 
   5   8  11     1405.51     1316.15    109.90 o 
   6   8  11     1728.99     1689.61     88.59 o 
   7   8  11     2205.31     2261.08     76.29 o 
   8   8  11      310.30      317.86     26.05 o 
   9   8  11     1248.92     1224.57     59.97 o 
  10   8  11      180.06      153.61     21.55 o 
  11   8  11     1283.64     1361.81     49.89 o 
  12   8  11      794.96      727.46     39.24 o 
  13   8  11      616.89      527.13     35.84 o 
  14   8  11      874.33      864.12     46.43 o 
   0   9  11      583.31      614.03     35.84 o 
   1   9  11       56.10       41.89     18.77 o 
   2   9  11     2171.66     2292.56     58.84 o 
   3   9  11      301.55      319.87     26.63 o 
   4   9  11     3609.89     3938.56     72.53 o 
   5   9  11      211.96      186.42     20.90 o 
   6   9  11     1904.34     1834.01    179.23 o 
   7   9  11      209.97      237.87     15.48 o 
   8   9  11      223.37      219.42     16.22 o 
   9   9  11      906.68      860.19     27.32 o 
  10   9  11       44.06       27.67     17.28 o 
  11   9  11     1900.20     1839.30     59.06 o 
  12   9  11      213.55      161.73     24.70 o 
  13   9  11      713.42      709.73     41.76 o 
   1  10  11      181.08      160.77     23.88 o 
   2  10  11     2668.82     2705.65     65.31 o 
   3  10  11       37.40       23.73     17.25 o 
   4  10  11     1060.02     1140.80     43.00 o 
   5  10  11      170.42      188.60     22.57 o 
   6  10  11      562.23      495.98     78.01 o 
   7  10  11     1371.25     1443.09    110.71 o 
   8  10  11      777.96      738.53     92.73 o 
   9  10  11     2606.09     2443.93     66.76 o 
  10  10  11       32.33       24.94     17.60 o 
  11  10  11     1441.90     1269.92     49.85 o 
  12  10  11       22.88       29.92     18.45 o 
  13  10  11      499.26      486.81     36.38 o 
   2  11  11     1000.26      977.80     43.06 o 
   3  11  11      251.04      245.55     25.39 o 
   4  11  11     1205.09     1234.92     46.56 o 
   5  11  11      525.24      526.82     32.92 o 
   6  11  11     2317.46     2288.42     60.46 o 
   7  11  11     1323.25     1255.47    125.41 o 
   8  11  11      979.42      905.53    115.79 o 
   9  11  11     1797.67     1681.44    132.68 o 
  10  11  11       56.98       61.62     18.88 o 
  11  11  11     1292.14     1322.04     52.20 o 
  12  11  11        9.86       28.96     20.18 o 
   4  12  11     1959.73     1992.05     59.48 o 
   5  12  11       63.63       46.68     20.12 o 
   6  12  11      804.69      896.92     41.41 o 
   7  12  11     1107.72      959.53    190.73 o 
   8  12  11      186.06      148.74     15.86 o 
   9  12  11     1813.12     1623.17     55.36 o 
  10  12  11       72.49       72.05     18.36 o 
  11  12  11     1086.97      951.84     46.36 o 
   8  13  11      668.11      590.53     35.10 o 
   9  13  11     1117.06      898.95     42.77 o 
  -4  -6  12     1249.54     1279.41     59.28 o 
  -4  -5  12     1223.87     1415.54     61.43 o 
  -3  -5  12      291.96      295.47     33.05 o 
  -4  -4  12      615.91      659.22     44.87 o 
  -3  -4  12      853.42      979.55     47.89 o 
  -2  -4  12     1766.48     1780.70     59.01 o 
  -4  -3  12     1825.60     1975.13     68.52 o 
  -3  -3  12      238.05      232.33     30.99 o 
  -2  -3  12     1395.23     1421.58     52.87 o 
  -1  -3  12      513.33      551.89     34.13 o 
  -4  -2  12      480.64      446.06     36.93 o 
  -3  -2  12      634.94      603.82     38.94 o 
  -2  -2  12     1043.58     1180.14     47.76 o 
  -1  -2  12     1647.92     1713.02     53.24 o 
   0  -2  12     1228.05     1265.22     43.68 o 
  10  -2  12     1247.02     1408.80     57.52 o 
  11  -2  12        4.72       24.32     21.56 o 
  -4  -1  12     1980.40     2002.90     66.73 o 
  -3  -1  12      273.90      273.90     30.86 o 
  -2  -1  12     2884.80     3037.31     71.77 o 
  -1  -1  12      363.69      354.36     28.28 o 
   0  -1  12     1623.13     1536.14     46.49 o 
   1  -1  12     1066.79      992.78     36.17 o 
   9  -1  12      431.66      548.88     35.69 o 
  10  -1  12     1488.72     1766.12     61.78 o 
  11  -1  12      257.15      251.73     29.92 o 
  12  -1  12     2218.96     2507.52     79.98 o 
  -4   0  12     2265.41     2346.03     70.04 o 
  -3   0  12        6.61        6.68     20.15 o 
  -2   0  12     1411.58     1504.06     51.84 o 
  -1   0  12      731.58      788.36     36.86 o 
   0   0  12     1687.51     1749.51     49.32 o 
   1   0  12     3060.09     3124.95     61.70 o 
   2   0  12      619.64      638.25     29.30 o 
   7   0  12     1261.72     1270.57     46.73 o 
   8   0  12     2068.86     2214.68     62.38 o 
   9   0  12      175.42      207.69     27.63 o 
  10   0  12     2038.27     2428.40     68.50 o 
  11   0  12       55.41       93.95     21.46 o 
  12   0  12     1435.70     1593.88     63.17 o 
  13   0  12      103.22       74.71     26.92 o 
  -4   1  12     1097.08     1187.32     51.19 o 
  -3   1  12      301.68      334.75     30.84 o 
  -2   1  12     2141.50     2277.32     62.83 o 
  -1   1  12     1119.24     1301.02     45.63 o 
   0   1  12     3075.54     3355.42     67.39 o 
   1   1  12     1676.06     1662.83     46.24 o 
   2   1  12      167.92      174.56     18.81 o 
   3   1  12     2732.66     2518.73     38.50 o 
   4   1  12      488.73      423.94     29.23 o 
   5   1  12     4904.15     5036.00     84.76 o 
   6   1  12      682.58      728.82     36.26 o 
   7   1  12     5300.79     5617.57     92.25 o 
   8   1  12      870.99      980.60     42.87 o 
   9   1  12     1090.51     1193.84     47.17 o 
  10   1  12      241.10      231.32     25.69 o 
  11   1  12       14.44       28.65     19.73 o 
  12   1  12      985.20     1026.94     50.29 o 
  13   1  12      446.05      485.68     40.41 o 
  -4   2  12     2090.11     2129.39     66.97 o 
  -3   2  12       17.68       44.99     22.87 o 
  -2   2  12     2306.04     2471.50     64.83 o 
  -1   2  12      249.45      270.93     26.53 o 
   0   2  12      236.68      276.37     24.88 o 
   1   2  12     1775.01     1730.93     47.52 o 
   2   2  12      202.33      180.76     18.74 o 
   3   2  12     5262.79     4796.30     53.11 o 
   4   2  12       21.12       33.47      9.95 o 
   5   2  12     5817.10     5853.62     89.07 o 
   6   2  12        4.00       17.19     15.34 o 
   7   2  12     1872.14     1959.96     55.16 o 
   8   2  12     1562.63     1597.56     51.24 o 
   9   2  12      380.76      329.38     28.79 o 
  10   2  12     1784.18     1905.04     59.32 o 
  11   2  12      197.96      220.23     28.11 o 
  12   2  12     2365.88     2625.95     74.37 o 
  13   2  12       79.55      102.97     25.94 o 
  -3   3  12       41.55       33.81     20.50 o 
  -2   3  12     1513.06     1670.81     54.57 o 
  -1   3  12      742.43      662.19     34.65 o 
   0   3  12     1215.29     1360.58     44.32 o 
   1   3  12     1284.32     1239.71     40.96 o 
   2   3  12     1927.66     2023.53     49.96 o 
   3   3  12     1572.96     1329.79    228.80 o 
   4   3  12       36.22       38.34     10.33 o 
   5   3  12     3252.11     3274.37    128.22 o 
   6   3  12      464.27      460.42     30.20 o 
   7   3  12     3034.62     3204.32     69.21 o 
   8   3  12      880.64      979.38     41.75 o 
   9   3  12     2118.83     2042.52     59.48 o 
  10   3  12      869.68      988.63     44.39 o
[truncated: 26,002 more chars]
